# Supplementary material for: 4-[(5R*,10bR*)-2-Methyl-1,10b-dihydro­pyrazolo[1,5-c][1,3]benzoxazin-5-yl]benzoic acid
Source: Acta Crystallogr Sect E Struct Rep Online. 2008 Feb 6;64(Pt 3):o563. doi: 10.1107/S1600536808003607 (PMC2960786; doi:10.1107/S1600536808003607)
Supplement: Supplementary file 1 [file e-64-0o563-sup1.cif]

##############################################################################
###                                                                        ###
###        Electronic paper (Acta Crystallographica Section E)             ###
###                                                                        ###
##############################################################################
#                                                                            #
# This CIF contains the data in a paper accepted for publication in Acta     #
# Crystallographica Section E. It conforms to the requirements of Notes      #
# for Authors for Section E, and has been peer reviewed under the auspices   #
# of the IUCr Commission on Journals.                                        #
#                                                                            #
# Full details of the Crystallographic Information File format               #
# are given in the paper "The Crystallographic Information File (CIF):       #
# a New Standard Archive File for Crystallography" by S. R. Hall, F. H.      #
# Allen and I. D. Brown [Acta Cryst. (1991), A47, 655-685].                  #
#                                                                            #
# The current version of the core CIF dictionary is obtainable from          #
# ftp://ftp.iucr.org/pub/cif_core.dic. The current version number is 2.1.    #
#                                                                            #
# Software is freely available for graphical display of the structure(s) in  #
# this CIF.  For information consult the CIF home page http://www.iucr.org/  #
# cif/home.html                                                              #
#                                                                            #
##############################################################################
                                             
data_global
_audit_creation_method     SHELXL-97
_journal_date_recd_electronic     2008-01-25
_journal_date_accepted     2008-02-01
_journal_name_full     'Acta Crystallographica, Section E'
_journal_year     2008
_journal_volume     64
_journal_issue      3
_journal_page_first     o563
_journal_page_last     o563
_journal_paper_category     QO
_journal_coeditor_code     BI2280
_publ_contact_author_name     'Dr. Viktor Kettmann'
_publ_contact_author_address
;
      Faculty of Pharmacy
      Comenius University
      Odbojarov 10
      SK-83232 Bratislava
      Slovakia
;
_publ_contact_author_email     kettmann@fpharm.uniba.sk
_publ_contact_author_fax     '0042125262065'
_publ_contact_author_phone     '00421250117254'
_publ_section_title
;\
4-[(5<i>R</i>*,10<i>bR</i>*)-2-Methyl-1,10b-dihydropyrazolo[1,5-\
<i>c</i>][1,3]benzoxazin-5-yl]benzoic acid
;
loop_
    _publ_author_name
    _publ_author_footnote
    _publ_author_address
    'Kettmann, Viktor' .
;      Faculty of Pharmacy
       Comenius University
       Odbojarov 10
       SK-83232 Bratislava
       Slovakia
;
    'Sv\<etl\'ik, Jan' .
;      Faculty of Pharmacy
       Comenius University
       Odbojarov 10
       SK-83232 Bratislava
       Slovakia
;
data_I
_chemical_name_systematic
;
4-[(5<i>R</i>*,10<i>bR</i>*)-2-Methyl-1,10b-dihydropyrazolo[1,5-
<i>c</i>][1,3]benzoxazin-5-yl]benzoic acid
;
_chemical_name_common     ?
_chemical_formula_moiety     'C18 H16 N2 O3'
_chemical_formula_sum     'C18 H16 N2 O3'
_chemical_formula_structural     ?
_chemical_formula_analytical     ?
_chemical_formula_iupac     'C18 H16 N2 O3'
_chemical_formula_weight     308.33
_chemical_melting_point     477
_symmetry_cell_setting     'triclinic'
_symmetry_space_group_name_H-M     'P -1'
_symmetry_space_group_name_Hall     '-P 1'
loop_
    _symmetry_equiv_pos_as_xyz
    'x, y, z'
    '-x, -y, -z'
_cell_length_a     6.638(2)
_cell_length_b     10.997(3)
_cell_length_c     11.141(3)
_cell_angle_alpha     70.78(2)
_cell_angle_beta     80.85(3)
_cell_angle_gamma     79.15(2)
_cell_volume     750.1(4)
_cell_formula_units_Z     2
_cell_measurement_reflns_used     20
_cell_measurement_theta_min     7
_cell_measurement_theta_max     18
_cell_measurement_temperature     296(2)
_exptl_crystal_description     'prism'
_exptl_crystal_colour     'colourless'
_exptl_crystal_size_max     0.30
_exptl_crystal_size_mid     0.20
_exptl_crystal_size_min     0.15
_exptl_crystal_density_diffrn     1.365
_exptl_crystal_density_meas     ?
_exptl_crystal_density_method     'not measured'
_exptl_crystal_F_000     324
_exptl_absorpt_coefficient_mu     0.094
_exptl_absorpt_correction_type     none
_exptl_absorpt_correction_T_min     ?
_exptl_absorpt_correction_T_max     ?
_diffrn_ambient_temperature     296(2)
_diffrn_radiation_type     MoK\a
_diffrn_radiation_wavelength     0.71073
_diffrn_radiation_source     'fine-focus sealed tube'
_diffrn_radiation_monochromator     graphite
_diffrn_measurement_device_type     'Siemens P4'
_diffrn_measurement_method     \w/2\q
_diffrn_detector_area_resol_mean     ?
_diffrn_reflns_number     5341
_diffrn_reflns_av_R_equivalents     0.0191
_diffrn_reflns_av_sigmaI/netI     0.0360
_diffrn_reflns_theta_min     1.95
_diffrn_reflns_theta_max     30.00
_diffrn_reflns_theta_full     30.00
_diffrn_measured_fraction_theta_max     0.983
_diffrn_measured_fraction_theta_full     0.983
_diffrn_reflns_limit_h_min     -1
_diffrn_reflns_limit_h_max     9
_diffrn_reflns_limit_k_min     -14
_diffrn_reflns_limit_k_max     14
_diffrn_reflns_limit_l_min     -15
_diffrn_reflns_limit_l_max     15
_diffrn_standards_number     3
_diffrn_standards_interval_count     97
_diffrn_standards_interval_time     ?
_diffrn_standards_decay_%     0
_refine_special_details
;
 Refinement of F^2^ against ALL reflections.  The weighted R-factor wR and
 goodness of fit S are based on F^2^, conventional R-factors R are based
 on F, with F set to zero for negative F^2^. The threshold expression of
 F^2^ > 2sigma(F^2^) is used only for calculating R-factors(gt) etc. and is
 not relevant to the choice of reflections for refinement.  R-factors based
 on F^2^ are statistically about twice as large as those based on F, and R-
 factors based on ALL data will be even larger.
;
_reflns_number_total     4312
_reflns_number_gt     3216
_reflns_threshold_expression     I>2\s(I)
_refine_ls_structure_factor_coef     Fsqd
_refine_ls_matrix_type     full
_refine_ls_R_factor_all     0.0711
_refine_ls_R_factor_gt     0.0509
_refine_ls_wR_factor_gt     0.1358
_refine_ls_wR_factor_ref     0.1517
_refine_ls_goodness_of_fit_ref     1.008
_refine_ls_restrained_S_all     1.008
_refine_ls_number_reflns     4312
_refine_ls_number_parameters     210
_refine_ls_number_restraints     0
_refine_ls_hydrogen_treatment     constr
_refine_ls_weighting_scheme     calc
_refine_ls_weighting_details
         'calc w=1/[\s^2^(Fo^2^)+(0.0853P)^2^+0.0987P] where P=(Fo^2^+2Fc^2^)/3'
_atom_sites_solution_hydrogens     geom
_atom_sites_solution_primary     direct
_atom_sites_solution_secondary     difmap
_refine_ls_shift/su_max     0.001
_refine_ls_shift/su_mean     0.000
_refine_diff_density_max     0.294
_refine_diff_density_min     -0.220
_refine_ls_extinction_method     none
_refine_ls_extinction_coef     ?
loop_
    _atom_type_symbol
    _atom_type_description
    _atom_type_scat_dispersion_real
    _atom_type_scat_dispersion_imag
    _atom_type_scat_source
    C C 0.0033 0.0016
; International Tables for Crystallography (1992).
Vol. C, Tables 4.2.6.8 and 6.1.1.4
;
    H H 0.0000 0.0000
; International Tables for Crystallography (1992).
Vol. C, Tables 4.2.6.8 and 6.1.1.4
;
    N N 0.0061 0.0033
; International Tables for Crystallography (1992).
Vol. C, Tables 4.2.6.8 and 6.1.1.4
;
    O O 0.0106 0.0060
; International Tables for Crystallography (1992).
Vol. C, Tables 4.2.6.8 and 6.1.1.4
;
_computing_data_collection     'XSCANS (Siemens, 1991)'
_computing_cell_refinement     'XSCANS (Siemens, 1991)'
_computing_data_reduction     'XSCANS (Siemens, 1991)'
_computing_structure_solution     'SHELXS97 (Sheldrick, 2008)'
_computing_structure_refinement     'SHELXL97 (Sheldrick, 2008)'
_computing_molecular_graphics     'PLATON (Spek, 2003)'
_computing_publication_material     'SHELXL97 (Sheldrick, 2008)'
loop_
    _atom_site_type_symbol
    _atom_site_label
    _atom_site_fract_x
    _atom_site_fract_y
    _atom_site_fract_z
    _atom_site_U_iso_or_equiv
    _atom_site_adp_type
    _atom_site_calc_flag
    _atom_site_refinement_flags
    _atom_site_occupancy
    _atom_site_disorder_assembly
    _atom_site_disorder_group
    C C1 0.3065(2) 0.63515(13) 0.03856(13) 0.0364(3) Uani d . 1 . .
    H H1A 0.3369 0.6320 -0.0485 0.044 Uiso calc R 1 . .
    H H1B 0.4338 0.6149 0.0780 0.044 Uiso calc R 1 . .
    C C2 0.1553(2) 0.54630(12) 0.11427(12) 0.0324(3) Uani d . 1 . .
    N N3 0.01255(17) 0.59887(10) 0.18002(10) 0.0314(2) Uani d . 1 . .
    N N4 0.05040(17) 0.72620(10) 0.16410(10) 0.0304(2) Uani d . 1 . .
    C C5 -0.1328(2) 0.81721(13) 0.17228(12) 0.0342(3) Uani d . 1 . .
    H H5 -0.0911 0.8976 0.1736 0.041 Uiso calc R 1 . .
    O O6 -0.25382(16) 0.84950(11) 0.06661(9) 0.0440(3) Uani d . 1 . .
    C C7 -0.1451(2) 0.87381(13) -0.05137(12) 0.0371(3) Uani d . 1 . .
    C C8 -0.2589(3) 0.93655(15) -0.15442(14) 0.0479(4) Uani d . 1 . .
    H H8 -0.3999 0.9630 -0.1409 0.057 Uiso calc R 1 . .
    C C9 -0.1623(3) 0.95933(18) -0.27641(16) 0.0586(5) Uani d . 1 . .
    H H9 -0.2381 1.0010 -0.3458 0.070 Uiso calc R 1 . .
    C C10 0.0466(3) 0.92058(17) -0.29635(15) 0.0560(5) Uani d . 1 . .
    H H10 0.1116 0.9354 -0.3792 0.067 Uiso calc R 1 . .
    C C11 0.1589(3) 0.86000(14) -0.19372(13) 0.0449(4) Uani d . 1 . .
    H H11 0.3003 0.8352 -0.2079 0.054 Uiso calc R 1 . .
    C C12 0.0646(2) 0.83525(12) -0.06896(12) 0.0347(3) Uani d . 1 . .
    C C13 0.1871(2) 0.76641(13) 0.04385(12) 0.0330(3) Uani d . 1 . .
    H H13 0.2808 0.8222 0.0510 0.040 Uiso calc R 1 . .
    C C14 0.1724(2) 0.40903(14) 0.11858(15) 0.0418(3) Uani d . 1 . .
    H H14A 0.2925 0.3598 0.1589 0.063 Uiso calc R 1 . .
    H H14B 0.1840 0.4044 0.0332 0.063 Uiso calc R 1 . .
    H H14C 0.0517 0.3737 0.1665 0.063 Uiso calc R 1 . .
    C C15 -0.2727(2) 0.76809(12) 0.29245(12) 0.0329(3) Uani d . 1 . .
    C C16 -0.2086(2) 0.75161(17) 0.40981(14) 0.0448(4) Uani d . 1 . .
    H H16 -0.0830 0.7752 0.4137 0.054 Uiso calc R 1 . .
    C C17 -0.3307(3) 0.70033(17) 0.52093(14) 0.0462(4) Uani d . 1 . .
    H H17 -0.2865 0.6890 0.5995 0.055 Uiso calc R 1 . .
    C C18 -0.5184(2) 0.66557(13) 0.51636(12) 0.0342(3) Uani d . 1 . .
    C C19 -0.5837(2) 0.68431(14) 0.39930(13) 0.0374(3) Uani d . 1 . .
    H H19 -0.7103 0.6621 0.3952 0.045 Uiso calc R 1 . .
    C C20 -0.4614(2) 0.73595(14) 0.28820(13) 0.0381(3) Uani d . 1 . .
    H H20 -0.5070 0.7492 0.2096 0.046 Uiso calc R 1 . .
    C C21 -0.6403(2) 0.60087(13) 0.63696(13) 0.0361(3) Uani d . 1 . .
    O O7 -0.5895(2) 0.58142(13) 0.74163(10) 0.0520(3) Uani d . 1 . .
    O O8 -0.80628(16) 0.56450(11) 0.61698(10) 0.0454(3) Uani d . 1 . .
    H H8A -0.8571 0.5179 0.6845 0.068 Uiso calc R 1 . .
loop_
    _atom_site_aniso_label
    _atom_site_aniso_U_11
    _atom_site_aniso_U_22
    _atom_site_aniso_U_33
    _atom_site_aniso_U_12
    _atom_site_aniso_U_13
    _atom_site_aniso_U_23
    C1 0.0382(7) 0.0364(7) 0.0318(6) -0.0088(5) 0.0038(5) -0.0084(5)
    C2 0.0362(6) 0.0317(6) 0.0286(6) -0.0074(5) -0.0017(5) -0.0077(5)
    N3 0.0364(6) 0.0285(5) 0.0281(5) -0.0088(4) -0.0002(4) -0.0065(4)
    N4 0.0362(5) 0.0290(5) 0.0256(5) -0.0104(4) 0.0017(4) -0.0072(4)
    C5 0.0423(7) 0.0310(6) 0.0282(6) -0.0086(5) 0.0016(5) -0.0082(5)
    O6 0.0434(5) 0.0498(6) 0.0273(5) -0.0018(5) -0.0005(4) -0.0009(4)
    C7 0.0514(8) 0.0290(6) 0.0273(6) -0.0098(6) -0.0004(5) -0.0034(5)
    C8 0.0585(9) 0.0417(8) 0.0359(7) -0.0042(7) -0.0097(7) -0.0015(6)
    C9 0.0890(14) 0.0478(9) 0.0316(7) -0.0059(9) -0.0143(8) -0.0009(6)
    C10 0.0856(13) 0.0474(9) 0.0279(7) -0.0115(9) 0.0037(8) -0.0058(6)
    C11 0.0624(9) 0.0362(7) 0.0313(7) -0.0126(7) 0.0087(6) -0.0072(5)
    C12 0.0507(8) 0.0253(6) 0.0270(6) -0.0126(5) 0.0018(5) -0.0055(4)
    C13 0.0368(6) 0.0331(6) 0.0288(6) -0.0134(5) 0.0036(5) -0.0079(5)
    C14 0.0464(8) 0.0351(7) 0.0449(8) -0.0074(6) -0.0004(6) -0.0149(6)
    C15 0.0403(7) 0.0287(6) 0.0276(6) -0.0059(5) 0.0024(5) -0.0081(5)
    C16 0.0447(8) 0.0600(9) 0.0340(7) -0.0227(7) 0.0018(6) -0.0147(6)
    C17 0.0524(9) 0.0628(10) 0.0270(6) -0.0203(7) -0.0002(6) -0.0139(6)
    C18 0.0396(7) 0.0322(6) 0.0289(6) -0.0055(5) 0.0031(5) -0.0098(5)
    C19 0.0359(7) 0.0410(7) 0.0329(6) -0.0087(5) -0.0014(5) -0.0076(5)
    C20 0.0426(7) 0.0417(7) 0.0277(6) -0.0085(6) -0.0042(5) -0.0063(5)
    C21 0.0405(7) 0.0337(6) 0.0311(6) -0.0055(5) 0.0038(5) -0.0097(5)
    O7 0.0637(7) 0.0646(7) 0.0285(5) -0.0204(6) 0.0024(5) -0.0126(5)
    O8 0.0457(6) 0.0506(6) 0.0336(5) -0.0165(5) 0.0032(4) -0.0029(4)
_geom_special_details
;
 All esds (except the esd in the dihedral angle between two l.s. planes)
 are estimated using the full covariance matrix.  The cell esds are taken
 into account individually in the estimation of esds in distances, angles
 and torsion angles; correlations between esds in cell parameters are only
 used when they are defined by crystal symmetry.  An approximate (isotropic)
 treatment of cell esds is used for estimating esds involving l.s. planes.
;
loop_
    _geom_bond_atom_site_label_1
    _geom_bond_atom_site_label_2
    _geom_bond_site_symmetry_2
    _geom_bond_distance
    _geom_bond_publ_flag
    C1 C2 . 1.4934(19) ?
    C1 C13 . 1.5249(19) ?
    C1 H1A . 0.970 ?
    C1 H1B . 0.970 ?
    C2 N3 . 1.2730(17) ?
    C2 C14 . 1.4776(19) ?
    N3 N4 . 1.4178(15) ?
    N4 C5 . 1.4335(18) ?
    N4 C13 . 1.4793(17) ?
    C5 O6 . 1.4409(17) ?
    C5 C15 . 1.5047(18) ?
    C5 H5 . 0.980 ?
    O6 C7 . 1.3637(17) ?
    C7 C12 . 1.379(2) ?
    C7 C8 . 1.387(2) ?
    C8 C9 . 1.371(2) ?
    C8 H8 . 0.930 ?
    C9 C10 . 1.377(3) ?
    C9 H9 . 0.930 ?
    C10 C11 . 1.375(2) ?
    C10 H10 . 0.930 ?
    C11 C12 . 1.3915(19) ?
    C11 H11 . 0.930 ?
    C12 C13 . 1.5101(19) ?
    C13 H13 . 0.980 ?
    C14 H14A . 0.960 ?
    C14 H14B . 0.960 ?
    C14 H14C . 0.960 ?
    C15 C20 . 1.376(2) ?
    C15 C16 . 1.3839(19) ?
    C16 C17 . 1.379(2) ?
    C16 H16 . 0.930 ?
    C17 C18 . 1.384(2) ?
    C17 H17 . 0.930 ?
    C18 C19 . 1.3783(19) ?
    C18 C21 . 1.4856(19) ?
    C19 C20 . 1.380(2) ?
    C19 H19 . 0.930 ?
    C20 H20 . 0.930 ?
    C21 O7 . 1.2053(17) ?
    C21 O8 . 1.3140(18) ?
    O8 H8A . 0.820 ?
loop_
    _geom_angle_atom_site_label_1
    _geom_angle_atom_site_label_2
    _geom_angle_atom_site_label_3
    _geom_angle_site_symmetry_1
    _geom_angle_site_symmetry_3
    _geom_angle
    _geom_angle_publ_flag
    C2 C1 C13 . . 100.79(11) ?
    C2 C1 H1A . . 111.6 ?
    C13 C1 H1A . . 111.6 ?
    C2 C1 H1B . . 111.6 ?
    C13 C1 H1B . . 111.6 ?
    H1A C1 H1B . . 109.4 ?
    N3 C2 C14 . . 122.55(13) ?
    N3 C2 C1 . . 113.23(12) ?
    C14 C2 C1 . . 124.16(12) ?
    C2 N3 N4 . . 108.71(11) ?
    N3 N4 C5 . . 114.05(10) ?
    N3 N4 C13 . . 107.26(9) ?
    C5 N4 C13 . . 114.20(10) ?
    N4 C5 O6 . . 113.73(11) ?
    N4 C5 C15 . . 112.11(11) ?
    O6 C5 C15 . . 106.99(11) ?
    N4 C5 H5 . . 107.9 ?
    O6 C5 H5 . . 107.9 ?
    C15 C5 H5 . . 107.9 ?
    C7 O6 C5 . . 115.49(11) ?
    O6 C7 C12 . . 122.64(12) ?
    O6 C7 C8 . . 116.04(14) ?
    C12 C7 C8 . . 121.29(14) ?
    C9 C8 C7 . . 119.60(17) ?
    C9 C8 H8 . . 120.2 ?
    C7 C8 H8 . . 120.2 ?
    C8 C9 C10 . . 120.15(16) ?
    C8 C9 H9 . . 119.9 ?
    C10 C9 H9 . . 119.9 ?
    C11 C10 C9 . . 119.92(15) ?
    C11 C10 H10 . . 120.0 ?
    C9 C10 H10 . . 120.0 ?
    C10 C11 C12 . . 121.10(16) ?
    C10 C11 H11 . . 119.4 ?
    C12 C11 H11 . . 119.4 ?
    C7 C12 C11 . . 117.93(14) ?
    C7 C12 C13 . . 120.90(12) ?
    C11 C12 C13 . . 121.16(14) ?
    N4 C13 C12 . . 111.46(11) ?
    N4 C13 C1 . . 100.98(10) ?
    C12 C13 C1 . . 112.93(11) ?
    N4 C13 H13 . . 110.4 ?
    C12 C13 H13 . . 110.4 ?
    C1 C13 H13 . . 110.4 ?
    C2 C14 H14A . . 109.5 ?
    C2 C14 H14B . . 109.5 ?
    H14A C14 H14B . . 109.5 ?
    C2 C14 H14C . . 109.5 ?
    H14A C14 H14C . . 109.5 ?
    H14B C14 H14C . . 109.5 ?
    C20 C15 C16 . . 119.21(13) ?
    C20 C15 C5 . . 121.22(12) ?
    C16 C15 C5 . . 119.55(13) ?
    C17 C16 C15 . . 120.12(14) ?
    C17 C16 H16 . . 119.9 ?
    C15 C16 H16 . . 119.9 ?
    C16 C17 C18 . . 120.50(13) ?
    C16 C17 H17 . . 119.8 ?
    C18 C17 H17 . . 119.8 ?
    C19 C18 C17 . . 119.28(13) ?
    C19 C18 C21 . . 120.86(13) ?
    C17 C18 C21 . . 119.74(13) ?
    C18 C19 C20 . . 120.10(13) ?
    C18 C19 H19 . . 119.9 ?
    C20 C19 H19 . . 119.9 ?
    C15 C20 C19 . . 120.77(13) ?
    C15 C20 H20 . . 119.6 ?
    C19 C20 H20 . . 119.6 ?
    O7 C21 O8 . . 123.78(13) ?
    O7 C21 C18 . . 123.50(14) ?
    O8 C21 C18 . . 112.71(12) ?
    C21 O8 H8A . . 109.5 ?
loop_
    _geom_torsion_atom_site_label_1
    _geom_torsion_atom_site_label_2
    _geom_torsion_atom_site_label_3
    _geom_torsion_atom_site_label_4
    _geom_torsion_site_symmetry_1
    _geom_torsion_site_symmetry_2
    _geom_torsion_site_symmetry_3
    _geom_torsion_site_symmetry_4
    _geom_torsion
    _geom_torsion_publ_flag
    C13 C1 C2 N3 . . . . -15.79(15) ?
    C13 C1 C2 C14 . . . . 166.98(12) ?
    C14 C2 N3 N4 . . . . 174.46(11) ?
    C1 C2 N3 N4 . . . . -2.82(15) ?
    C2 N3 N4 C5 . . . . 148.89(11) ?
    C2 N3 N4 C13 . . . . 21.40(13) ?
    N3 N4 C5 O6 . . . . -68.94(13) ?
    C13 N4 C5 O6 . . . . 54.89(15) ?
    N3 N4 C5 C15 . . . . 52.60(14) ?
    C13 N4 C5 C15 . . . . 176.43(10) ?
    N4 C5 O6 C7 . . . . -44.40(16) ?
    C15 C5 O6 C7 . . . . -168.75(11) ?
    C5 O6 C7 C12 . . . . 17.97(19) ?
    C5 O6 C7 C8 . . . . -164.03(12) ?
    O6 C7 C8 C9 . . . . -177.12(14) ?
    C12 C7 C8 C9 . . . . 0.9(2) ?
    C7 C8 C9 C10 . . . . -0.3(3) ?
    C8 C9 C10 C11 . . . . -0.6(3) ?
    C9 C10 C11 C12 . . . . 0.9(3) ?
    O6 C7 C12 C11 . . . . 177.24(13) ?
    C8 C7 C12 C11 . . . . -0.7(2) ?
    O6 C7 C12 C13 . . . . -1.8(2) ?
    C8 C7 C12 C13 . . . . -179.70(13) ?
    C10 C11 C12 C7 . . . . -0.2(2) ?
    C10 C11 C12 C13 . . . . 178.82(14) ?
    N3 N4 C13 C12 . . . . 90.51(12) ?
    C5 N4 C13 C12 . . . . -36.89(15) ?
    N3 N4 C13 C1 . . . . -29.67(12) ?
    C5 N4 C13 C1 . . . . -157.08(11) ?
    C7 C12 C13 N4 . . . . 11.07(17) ?
    C11 C12 C13 N4 . . . . -167.94(12) ?
    C7 C12 C13 C1 . . . . 123.94(13) ?
    C11 C12 C13 C1 . . . . -55.08(17) ?
    C2 C1 C13 N4 . . . . 26.12(12) ?
    C2 C1 C13 C12 . . . . -93.01(13) ?
    N4 C5 C15 C20 . . . . -112.18(15) ?
    O6 C5 C15 C20 . . . . 13.15(17) ?
    N4 C5 C15 C16 . . . . 66.12(17) ?
    O6 C5 C15 C16 . . . . -168.55(12) ?
    C20 C15 C16 C17 . . . . 1.7(2) ?
    C5 C15 C16 C17 . . . . -176.64(14) ?
    C15 C16 C17 C18 . . . . -0.4(3) ?
    C16 C17 C18 C19 . . . . -0.8(2) ?
    C16 C17 C18 C21 . . . . 175.18(15) ?
    C17 C18 C19 C20 . . . . 0.7(2) ?
    C21 C18 C19 C20 . . . . -175.28(13) ?
    C16 C15 C20 C19 . . . . -1.9(2) ?
    C5 C15 C20 C19 . . . . 176.45(13) ?
    C18 C19 C20 C15 . . . . 0.7(2) ?
    C19 C18 C21 O7 . . . . 179.54(14) ?
    C17 C18 C21 O7 . . . . 3.6(2) ?
    C19 C18 C21 O8 . . . . 1.05(19) ?
    C17 C18 C21 O8 . . . . -174.89(13) ?
loop_
    _geom_hbond_atom_site_label_D
    _geom_hbond_atom_site_label_H
    _geom_hbond_atom_site_label_A
    _geom_hbond_site_symmetry_A
    _geom_hbond_distance_DH
    _geom_hbond_distance_HA
    _geom_hbond_distance_DA
    _geom_hbond_angle_DHA
    O8 H8A N3 2_466 0.82 1.93 2.7356(17) 167.7
