# Supplementary material for: 4-[(5R*,10bR*)-2-Methyl-1,10b-dihydro­pyrazolo[1,5-c][1,3]benzoxazin-5-yl]benzoic acid
Source: Acta Crystallogr Sect E Struct Rep Online. 2008 Feb 6;64(Pt 3):o563. doi: 10.1107/S1600536808003607 (PMC2960786; doi:10.1107/S1600536808003607)
Supplement: Supplementary file 2 [file e-64-0o563-Isup2.hkl]

# 
# h,k,l, Fc-squared, Fo-squared, sigma(Fo-squared) and status flag 
# 
data_I
_shelx_title ' C:\XSCANS\KETTCOOH in     P-1' 
_shelx_refln_list_code          4 
_shelx_F_calc_maximum       75.26 
_exptl_crystal_F_000       324.00 
_reflns_d_resolution_high  0.7107 
 
loop_ 
 _symmetry_equiv_pos_as_xyz 
 'x, y, z' 
 '-x, -y, -z' 
 
_cell_length_a     6.6380 
_cell_length_b    10.9970 
_cell_length_c    11.1410 
_cell_angle_alpha  70.780 
_cell_angle_beta   80.850 
_cell_angle_gamma  79.150 
 
_shelx_F_squared_multiplier     1.000 
 
loop_ 
 _refln_index_h 
 _refln_index_k 
 _refln_index_l 
 _refln_F_squared_calc 
 _refln_F_squared_meas 
 _refln_F_squared_sigma 
 _refln_observed_status 
   1   0   0     1008.72      801.63      8.32 o 
   2   0   0      734.82      618.41     11.74 o 
   3   0   0      324.03      294.20     10.00 o 
   4   0   0       12.79       14.39      0.81 o 
   5   0   0       47.79       47.87      2.05 o 
   6   0   0       31.72       27.73      1.39 o 
   7   0   0       10.61        8.08      1.09 o 
   8   0   0        3.51        3.06      1.18 o 
   9   0   0        5.97        8.23      1.45 o 
  -9   1   0        3.97        5.43      1.30 o 
  -8   1   0        0.06        0.28      0.99 o 
  -7   1   0       21.40       19.04      1.32 o 
  -6   1   0      219.00      191.64      5.54 o 
  -5   1   0      100.92       87.91      4.35 o 
  -4   1   0        2.69        1.68      0.51 o 
  -3   1   0      928.16      900.81     17.70 o 
  -2   1   0       51.50       56.43      2.91 o 
  -1   1   0     1786.69     1665.92     10.52 o 
   0   1   0      631.35      499.82      4.89 o 
   1   1   0      485.66      442.33      5.09 o 
   2   1   0      267.08      220.43      7.04 o 
   3   1   0      577.11      567.62     13.85 o 
   4   1   0       46.60       38.96      1.90 o 
   5   1   0       62.46       55.34      2.70 o 
   6   1   0        1.25        0.81      0.70 o 
   7   1   0       23.68       19.17      1.30 o 
   8   1   0       16.19       16.20      1.56 o 
   9   1   0        6.84        8.52      1.56 o 
  -8   2   0       11.67       13.45      1.43 o 
  -7   2   0        0.37        1.33      0.84 o 
  -6   2   0        0.05        1.03      0.75 o 
  -5   2   0       70.67       67.79      3.45 o 
  -4   2   0      194.87      197.97      7.74 o 
  -3   2   0       13.05       16.39      0.97 o 
  -2   2   0      422.71      430.60     11.19 o 
  -1   2   0     3639.94     3490.14     17.75 o 
   0   2   0     1078.62     1140.54     17.83 o 
   1   2   0     1181.72     1129.58      9.40 o 
   2   2   0      189.14      186.32      6.73 o 
   3   2   0       18.99       16.88      1.12 o 
   4   2   0        2.80        0.96      0.52 o 
   5   2   0       24.62       22.37      1.04 o 
   6   2   0       33.13       29.05      1.46 o 
   7   2   0       22.75       20.76      1.31 o 
   8   2   0        0.00        0.26      0.96 o 
   9   2   0        3.12        3.80      1.48 o 
  -8   3   0        0.15        0.47      1.00 o 
  -7   3   0        7.65        8.05      1.13 o 
  -6   3   0        6.05        5.19      0.83 o 
  -5   3   0        0.00       -0.59      0.61 o 
  -4   3   0       19.76       20.83      1.21 o 
  -3   3   0       79.50       84.34      4.02 o 
  -2   3   0     1270.78     1353.34     20.83 o 
  -1   3   0     2985.83     3079.42     32.08 o 
   0   3   0        0.02        0.37      0.33 o 
   1   3   0      263.05      292.28      5.73 o 
   2   3   0        1.36        0.74      0.43 o 
   3   3   0      748.95      731.00     15.35 o 
   4   3   0        8.61       13.24      0.75 o 
   5   3   0        2.91        1.73      0.68 o 
   6   3   0        3.25        4.57      0.82 o 
   7   3   0        0.02       -0.79      0.79 o 
   8   3   0       11.50       13.10      1.44 o 
   9   3   0        3.51        4.89      1.33 o 
  -8   4   0        7.83        8.73      1.39 o 
  -7   4   0        0.01       -0.15      0.83 o 
  -6   4   0        0.96        1.27      0.73 o 
  -5   4   0       17.15       19.01      1.05 o 
  -4   4   0        0.63        1.37      0.54 o 
  -3   4   0       84.32       81.26      3.85 o 
  -2   4   0        4.14        5.24      0.55 o 
  -1   4   0      201.99      203.53     13.44 o 
   0   4   0      530.89      619.49      9.21 o 
   1   4   0      537.22      591.14      9.16 o 
   2   4   0        0.05        0.41      0.46 o 
   3   4   0       64.44       64.31      2.91 o 
   4   4   0      126.08      126.91      6.02 o 
   5   4   0       64.97       59.85      3.08 o 
   6   4   0       50.87       46.09      2.26 o 
   7   4   0       44.55       44.50      2.20 o 
   8   4   0        4.25        5.41      1.21 o 
   9   4   0        0.25        0.57      1.23 o 
  -8   5   0        0.19        1.74      1.04 o 
  -7   5   0        1.71        0.96      0.98 o 
  -6   5   0        0.91        1.72      0.79 o 
  -5   5   0       58.47       59.79      2.70 o 
  -4   5   0        0.59        0.10      0.63 o 
  -3   5   0        0.07        0.97      0.48 o 
  -2   5   0      399.53      442.74     11.49 o 
  -1   5   0       31.86       35.02      1.42 o 
   0   5   0      228.76      272.41      9.14 o 
   1   5   0       26.68       25.38      0.82 o 
   2   5   0       34.58       39.64      1.99 o 
   3   5   0        7.90        8.18      0.75 o 
   4   5   0       31.67       33.08      1.35 o 
   5   5   0        5.56        5.41      0.89 o 
   6   5   0       71.35       68.81      3.20 o 
   7   5   0        0.50        0.50      0.93 o 
   8   5   0       12.90       15.84      1.64 o 
   9   5   0        0.59        1.41      1.28 o 
  -7   6   0        0.00        0.11      0.87 o 
  -6   6   0        3.17        3.41      0.90 o 
  -5   6   0       48.29       47.70      2.26 o 
  -4   6   0       53.86       51.32      2.91 o 
  -3   6   0        2.05        0.54      0.61 o 
  -2   6   0      177.63      201.89      7.45 o 
  -1   6   0        3.20        2.84      0.48 o 
   0   6   0      395.53      469.66     12.18 o 
   1   6   0      183.17      221.16     11.47 o 
   2   6   0      275.31      277.33      9.10 o 
   3   6   0        6.01        5.83      0.77 o 
   4   6   0       14.63       11.14      0.98 o 
   5   6   0      214.55      213.92      6.27 o 
   6   6   0       21.57       17.60      1.41 o 
   7   6   0        7.80       10.28      1.12 o 
   8   6   0        1.51        0.46      1.24 o 
  -7   7   0        0.40       -0.97      0.97 o 
  -6   7   0        9.03        6.94      1.17 o 
  -5   7   0        3.67        5.62      0.90 o 
  -4   7   0        3.38        2.90      0.88 o 
  -3   7   0       20.20       21.95      1.23 o 
  -2   7   0        0.70        0.35      0.72 o 
  -1   7   0       22.64       25.98      0.91 o 
   0   7   0      278.46      312.39     13.45 o 
   1   7   0       30.87       35.05      1.73 o 
   2   7   0       40.05       39.05      2.01 o 
   3   7   0       40.00       40.79      1.64 o 
   4   7   0      203.36      190.88      6.27 o 
   5   7   0      125.32      126.16      4.52 o 
   6   7   0        2.64        2.97      1.06 o 
   7   7   0        0.12        0.00      1.09 o 
   8   7   0        2.18        5.77      1.36 o 
  -6   8   0        3.52        3.85      1.10 o 
  -5   8   0        8.38       10.32      1.18 o 
  -4   8   0       18.29       18.42      1.37 o 
  -3   8   0        6.85        6.09      0.94 o 
  -2   8   0        1.18        1.13      0.79 o 
  -1   8   0       28.22       26.44      1.00 o 
   0   8   0        5.08        4.86      0.62 o 
   1   8   0       16.58       12.30      0.73 o 
   2   8   0       41.56       39.31      1.82 o 
   3   8   0       72.17       71.90      3.84 o 
   4   8   0      175.02      169.53      5.43 o 
   5   8   0       11.85       12.07      1.27 o 
   6   8   0       54.44       59.10      2.35 o 
   7   8   0        8.86       11.22      1.36 o 
   8   8   0        0.69        3.14      1.35 o 
  -6   9   0        4.49        6.56      1.24 o 
  -5   9   0       16.03       16.74      1.49 o 
  -4   9   0        4.02        3.55      1.02 o 
  -3   9   0       31.32       31.45      1.75 o 
  -2   9   0       65.66       61.04      3.06 o 
  -1   9   0       26.28       24.18      0.92 o 
   0   9   0       35.74       38.15      2.53 o 
   1   9   0       52.89       57.74      4.60 o 
   2   9   0        0.79        1.24      0.88 o 
   3   9   0      199.55      196.65      5.50 o 
   4   9   0        4.44        5.32      1.14 o 
   5   9   0       28.88       33.93      1.75 o 
   6   9   0        0.76        1.69      1.22 o 
   7   9   0       18.65       20.93      1.79 o 
   8   9   0        0.01        1.55      1.40 o 
  -5  10   0        5.15        5.59      1.19 o 
  -4  10   0        9.26       11.34      1.27 o 
  -3  10   0       34.39       32.10      1.75 o 
  -2  10   0       78.63       74.73      2.93 o 
  -1  10   0        0.01       -0.43      0.82 o 
   0  10   0       44.50       45.71      2.49 o 
   1  10   0        3.31        3.42      0.72 o 
   2  10   0       10.09        9.81      1.21 o 
   3  10   0       84.36       76.54      3.38 o 
   4  10   0      230.78      230.77      4.71 o 
   5  10   0        0.38        2.02      1.08 o 
   6  10   0        0.01       -0.64      1.34 o 
   7  10   0        0.17       -0.24      1.36 o 
  -4  11   0        1.94        4.31      1.24 o 
  -3  11   0       18.10       17.44      1.57 o 
  -2  11   0       51.57       49.95      2.12 o 
  -1  11   0        6.42        6.93      0.81 o 
   0  11   0       33.51       32.73      1.22 o 
   1  11   0        2.37        1.93      0.77 o 
   2  11   0        0.03       -1.14      1.14 o 
   3  11   0        4.71        7.52      1.35 o 
   4  11   0        0.30        1.16      1.19 o 
   5  11   0       11.60       16.03      1.57 o 
   6  11   0        2.46        2.96      1.45 o 
   7  11   0       14.75       14.56      1.95 o 
  -3  12   0       20.54       18.66      1.70 o 
  -2  12   0        9.21       12.02      1.40 o 
  -1  12   0        8.45        6.26      1.17 o 
   0  12   0       14.60       12.54      1.01 o 
   1  12   0        1.70        3.05      0.81 o 
   2  12   0       17.06       17.01      1.57 o 
   3  12   0       31.78       28.71      1.86 o 
   4  12   0       60.96       54.18      2.38 o 
   5  12   0       24.18       24.16      1.97 o 
   6  12   0        4.99        8.85      1.59 o 
  -2  13   0        0.27        0.42      1.16 o 
  -1  13   0        1.47        2.64      1.11 o 
   0  13   0        3.20        3.08      0.91 o 
   1  13   0        0.25        0.54      0.90 o 
   2  13   0       44.21       53.28      2.28 o 
   3  13   0       27.20       21.36      1.93 o 
   4  13   0       14.14       14.03      1.79 o 
   5  13   0       10.13       12.64      1.71 o 
  -1  14   0        4.66        7.86      1.04 o 
   0  14   0        2.14        0.93      0.98 o 
   1  14   0        7.83        7.67      1.43 o 
   2  14   0        5.36        7.11      1.54 o 
   3  14   0        4.54        4.69      1.55 o 
  -2 -14   1       21.27       22.30      2.00 o 
  -1 -14   1        7.78        7.99      1.10 o 
   0 -14   1        0.06       -0.42      1.31 o 
  -4 -13   1       11.10        7.46      1.78 o 
  -3 -13   1        0.62        0.17      1.35 o 
  -2 -13   1        0.43        2.96      1.27 o 
  -1 -13   1        7.82        8.03      2.22 o 
   0 -13   1        0.69       -0.47      0.95 o 
   1 -13   1        0.57        1.61      0.82 o 
   2 -13   1        1.43       -0.19      1.32 o 
  -5 -12   1       12.84       14.67      1.80 o 
  -4 -12   1       26.87       28.14      2.06 o 
  -3 -12   1       10.67        9.15      1.52 o 
  -2 -12   1       24.12       20.92      1.72 o 
  -1 -12   1        1.41        0.24      0.84 o 
   0 -12   1       21.23       18.88      1.84 o 
   1 -12   1        8.02        6.50      0.90 o 
   2 -12   1        6.37        5.18      1.28 o 
   3 -12   1       15.42       16.15      1.61 o 
  -6 -11   1        2.64        2.77      1.42 o 
  -5 -11   1        9.75       10.19      1.60 o 
  -4 -11   1        0.98        2.23      1.23 o 
  -3 -11   1        2.60        4.58      1.16 o 
  -2 -11   1       27.63       27.34      1.63 o 
  -1 -11   1       21.31       19.33      1.26 o 
   0 -11   1        0.03        0.28      0.70 o 
   1 -11   1       30.66       27.47      1.16 o 
   2 -11   1       14.89       14.64      1.62 o 
   3 -11   1       24.02       23.32      1.77 o 
   4 -11   1       13.59       14.89      1.58 o 
  -7 -10   1        0.19       -0.25      1.49 o 
  -6 -10   1       19.74       18.59      1.86 o 
  -5 -10   1       22.58       29.96      1.78 o 
  -4 -10   1       10.81        8.79      1.36 o 
  -3 -10   1      226.45      223.17      4.89 o 
  -2 -10   1       32.93       34.03      1.64 o 
  -1 -10   1        0.23       -0.36      0.67 o 
   0 -10   1        0.12       -0.49      0.71 o 
   1 -10   1       14.71       14.07      0.90 o 
   2 -10   1       18.70       18.60      1.36 o 
   3 -10   1        5.92        7.07      1.16 o 
   4 -10   1        0.05       -0.81      1.00 o 
   5 -10   1        0.56       -0.30      1.13 o 
  -7  -9   1       20.33       20.18      1.92 o 
  -6  -9   1       17.14       18.52      1.67 o 
  -5  -9   1       14.62       17.76      1.46 o 
  -4  -9   1      257.51      245.26      5.24 o 
  -3  -9   1        1.99        1.70      1.08 o 
  -2  -9   1        0.03       -0.99      0.99 o 
  -1  -9   1       69.21       66.61      3.66 o 
   0  -9   1      156.27      157.94      3.75 o 
   1  -9   1        1.13       -0.06      0.64 o 
   2  -9   1        0.59        0.90      0.88 o 
   3  -9   1       42.15       45.19      2.19 o 
   4  -9   1        8.56        7.03      1.16 o 
   5  -9   1       23.45       27.77      1.82 o 
   6  -9   1        8.49        8.67      1.55 o 
  -8  -8   1       12.37       12.77      1.82 o 
  -7  -8   1       12.06       13.78      1.56 o 
  -6  -8   1       34.73       35.72      1.88 o 
  -5  -8   1       32.79       35.93      1.88 o 
  -4  -8   1        1.47       -0.04      1.06 o 
  -3  -8   1       32.67       31.27      1.55 o 
  -2  -8   1       56.33       52.47      2.86 o 
  -1  -8   1      254.56      249.04      5.25 o 
   0  -8   1      169.22      171.41      4.37 o 
   1  -8   1       13.08       11.85      0.73 o 
   2  -8   1      143.51      151.72      5.14 o 
   3  -8   1      172.32      174.12      4.81 o 
   4  -8   1       95.60       92.59      3.10 o 
   5  -8   1        1.45        0.00      1.01 o 
   6  -8   1        0.22        0.23      1.06 o 
  -8  -7   1        9.45       10.14      1.66 o 
  -7  -7   1        0.39       -0.73      1.15 o 
  -6  -7   1        2.93        1.93      1.16 o 
  -5  -7   1       41.30       41.29      1.97 o 
  -4  -7   1      654.47      646.46     10.55 o 
  -3  -7   1       25.58       24.45      1.62 o 
  -2  -7   1      284.13      288.61      8.49 o 
  -1  -7   1       15.83       18.41      1.80 o 
   0  -7   1       70.09       77.37      2.67 o 
   1  -7   1      315.69      326.58      6.23 o 
   2  -7   1        0.31        1.03      0.69 o 
   3  -7   1       31.33       33.46      1.64 o 
   4  -7   1        4.54        5.32      0.85 o 
   5  -7   1        8.43        7.86      1.09 o 
   6  -7   1        3.69        4.38      1.01 o 
   7  -7   1        0.47        2.15      0.96 o 
  -8  -6   1        1.76        2.00      1.28 o 
  -7  -6   1       26.72       27.40      1.71 o 
  -6  -6   1       36.67       35.86      1.75 o 
  -5  -6   1        8.27        7.37      1.09 o 
  -4  -6   1      100.01       85.41      4.64 o 
  -3  -6   1        3.50        3.68      0.81 o 
  -2  -6   1      368.42      359.95     10.13 o 
  -1  -6   1      101.29      101.65      3.95 o 
   0  -6   1       49.90       55.10      1.94 o 
   1  -6   1       22.70       21.70      0.71 o 
   2  -6   1       47.95       55.45      2.65 o 
   3  -6   1       21.74       20.15      1.31 o 
   4  -6   1        9.88       10.10      0.97 o 
   5  -6   1       14.24       15.76      1.15 o 
   6  -6   1        6.80        7.90      1.09 o 
   7  -6   1        0.87        1.32      1.01 o 
  -8  -5   1        1.07        1.03      1.26 o 
  -7  -5   1       28.02       27.03      1.58 o 
  -6  -5   1        1.17        1.19      0.95 o 
  -5  -5   1       14.61       15.20      1.24 o 
  -4  -5   1       90.38       73.49      3.78 o 
  -3  -5   1        1.92        0.68      0.65 o 
  -2  -5   1      132.38      129.82      6.22 o 
  -1  -5   1       58.57       71.58      3.56 o 
   0  -5   1      173.43      183.80      5.47 o 
   1  -5   1       16.95       20.56      1.50 o 
   2  -5   1      210.87      197.42      7.74 o 
   3  -5   1       27.35       25.16      1.40 o 
   4  -5   1       54.74       49.82      2.70 o 
   5  -5   1        0.91        0.74      0.76 o 
   6  -5   1        0.26       -0.23      0.81 o 
   7  -5   1        0.61        0.97      0.91 o 
   8  -5   1        0.06       -1.10      1.13 o 
  -8  -4   1        8.00       10.39      1.41 o 
  -7  -4   1        0.37        0.91      0.89 o 
  -6  -4   1       72.62       69.74      3.45 o 
  -5  -4   1      152.10      154.12      5.68 o 
  -4  -4   1       33.81       27.74      1.13 o 
  -3  -4   1        0.00       -0.15      0.52 o 
  -2  -4   1      149.89      164.14      7.54 o 
  -1  -4   1      610.37      679.13     11.57 o 
   0  -4   1      496.14      517.61      8.97 o 
   1  -4   1       15.20        9.48      0.45 o 
   2  -4   1        4.01        2.32      0.52 o 
   3  -4   1        0.36       -0.34      0.50 o 
   4  -4   1        0.19       -0.20      0.60 o 
   5  -4   1       21.43       18.51      1.24 o 
   6  -4   1        4.88        3.81      0.88 o 
   7  -4   1        0.07       -0.86      0.86 o 
   8  -4   1        9.25        9.50      1.41 o 
  -9  -3   1        0.68        2.07      1.18 o 
  -8  -3   1        0.01       -0.71      1.06 o 
  -7  -3   1       25.64       26.18      1.48 o 
  -6  -3   1       81.56       74.78      3.52 o 
  -5  -3   1       66.31       73.18      3.10 o 
  -4  -3   1       52.10       57.09      2.91 o 
  -3  -3   1       30.28       38.88      1.58 o 
  -2  -3   1       95.18      111.32      5.57 o 
  -1  -3   1       80.70       95.87      3.43 o 
   0  -3   1      892.29      955.82     10.51 o 
   1  -3   1       11.66       11.14      0.39 o 
   2  -3   1       33.82       44.39      2.16 o 
   3  -3   1       46.08       45.93      2.07 o 
   4  -3   1       33.69       31.78      1.46 o 
   5  -3   1        4.09        3.44      0.65 o 
   6  -3   1        7.58        7.79      0.92 o 
   7  -3   1        0.44        0.38      0.83 o 
   8  -3   1       30.87       33.77      1.98 o 
  -9  -2   1        2.32        2.06      1.31 o 
  -8  -2   1        0.94        2.38      1.05 o 
  -7  -2   1       29.45       28.29      1.49 o 
  -6  -2   1        1.14        0.29      0.84 o 
  -5  -2   1       11.37       13.96      0.92 o 
  -4  -2   1       69.27       62.19      2.98 o 
  -3  -2   1       15.89       14.63      0.71 o 
  -2  -2   1      825.08      788.91     14.59 o 
  -1  -2   1      192.95      209.08      4.62 o 
   0  -2   1      169.70      200.85      4.26 o 
   1  -2   1        6.04        6.08      0.32 o 
   2  -2   1       31.25       32.02      1.86 o 
   3  -2   1       41.96       28.58      1.46 o 
   4  -2   1      384.53      369.38     10.27 o 
   5  -2   1        0.75       -0.06      0.54 o 
   6  -2   1       14.95       15.14      1.10 o 
   7  -2   1        9.04       10.44      1.12 o 
   8  -2   1        3.25        5.02      1.13 o 
  -9  -1   1        8.99       12.54      1.61 o 
  -8  -1   1        3.81        2.06      1.28 o 
  -7  -1   1        3.54        3.32      0.99 o 
  -6  -1   1       22.05       19.48      1.17 o 
  -5  -1   1        1.69        2.71      0.62 o 
  -4  -1   1       75.48       79.46      3.71 o 
  -3  -1   1      133.43      141.73      6.94 o 
  -2  -1   1     1148.81     1027.24     15.75 o 
  -1  -1   1        2.78        2.97      0.27 o 
   0  -1   1       11.91       14.13      0.45 o 
   1  -1   1      800.77      770.54      7.68 o 
   2  -1   1        0.07       -0.20      0.32 o 
   3  -1   1        4.02        3.81      0.45 o 
   4  -1   1      111.72      123.32      6.13 o 
   5  -1   1       12.22       12.36      0.86 o 
   6  -1   1       30.62       28.78      1.54 o 
   7  -1   1       56.07       54.02      2.36 o 
   8  -1   1       12.43       10.66      1.35 o 
   9  -1   1        5.34        5.61      1.43 o 
  -9   0   1        7.23        9.19      1.49 o 
  -8   0   1        6.64        7.54      1.18 o 
  -7   0   1       57.58       56.22      2.44 o 
  -6   0   1        4.77        3.37      0.85 o 
  -5   0   1       19.27       18.39      0.97 o 
  -4   0   1       34.99       26.10      1.28 o 
  -3   0   1       49.07       51.30      2.54 o 
  -2   0   1       28.18       23.03      1.09 o 
  -1   0   1     1225.27     1112.29      8.46 o 
   0   0   1     1236.73     1034.68     61.61 o 
   2   0   1      662.97      596.74     11.61 o 
   3   0   1        9.16        8.52      0.52 o 
   4   0   1       24.22       22.79      1.01 o 
   5   0   1        0.59        0.25      0.55 o 
   6   0   1        1.82        2.65      0.71 o 
   7   0   1        6.91        5.96      0.98 o 
   8   0   1       10.29       10.78      1.32 o 
   9   0   1        2.14        3.58      1.23 o 
  -8   1   1        0.01       -0.56      0.97 o 
  -7   1   1       45.15       45.14      2.12 o 
  -6   1   1       52.10       36.96      2.25 o 
  -5   1   1        7.85        5.25      0.72 o 
  -4   1   1       31.52       28.52      1.49 o 
  -3   1   1       33.53       29.60      1.61 o 
  -2   1   1      572.37      523.77     11.49 o 
  -1   1   1      219.18      201.22      3.89 o 
   1   1   1       80.84       74.31      2.24 o 
   2   1   1      595.80      526.70     10.72 o 
   3   1   1        4.47        5.30      0.46 o 
   4   1   1     1127.71     1080.02     18.64 o 
   5   1   1        1.42        0.88      0.51 o 
   6   1   1       10.97       10.75      0.97 o 
   7   1   1       51.83       46.95      2.16 o 
   8   1   1        7.16        7.15      1.24 o 
   9   1   1        1.40        0.38      1.30 o 
  -8   2   1       11.73       11.70      1.45 o 
  -7   2   1        5.76        4.63      0.87 o 
  -6   2   1      134.74      122.17      4.15 o 
  -5   2   1        1.68        1.21      0.61 o 
  -4   2   1        0.11        0.20      0.44 o 
  -3   2   1      617.62      615.29     14.33 o 
  -2   2   1       46.87       45.55      2.26 o 
  -1   2   1      386.87      417.08      6.27 o 
   0   2   1       14.87       17.85      0.67 o 
   2   2   1      716.97      617.27     11.83 o 
   3   2   1      407.82      400.92     11.89 o 
   4   2   1      155.84      132.74      6.39 o 
   5   2   1        0.09        0.88      0.51 o 
   6   2   1      137.85      113.93      4.52 o 
   7   2   1        1.94        2.39      0.81 o 
   8   2   1        0.00        0.32      0.94 o 
   9   2   1        6.44       10.19      1.41 o 
  -8   3   1        0.46        0.24      1.18 o 
  -7   3   1        4.50        7.43      0.94 o 
  -6   3   1       39.30       34.97      1.69 o 
  -5   3   1        2.45        1.05      0.65 o 
  -4   3   1        0.62        0.55      0.48 o 
  -3   3   1      188.83      209.48      8.28 o 
  -2   3   1      854.09      850.60     16.57 o 
  -1   3   1     5663.68     5575.19     56.16 o 
   1   3   1     4812.59     4545.30     81.82 o 
   2   3   1      287.91      286.35      8.85 o 
   3   3   1     1010.97     1009.78     18.23 o 
   4   3   1      125.28      108.62      5.44 o 
   5   3   1       30.09       30.62      1.63 o 
   6   3   1        7.74        8.46      0.89 o 
   7   3   1        0.23        1.01      0.84 o 
   8   3   1        0.51        1.52      0.95 o 
   9   3   1       11.53       14.14      1.71 o 
  -8   4   1        2.98        1.42      1.27 o 
  -7   4   1       32.28       34.63      1.84 o 
  -6   4   1        3.02        3.19      0.78 o 
  -5   4   1       56.23       45.88      2.35 o 
  -4   4   1       53.62       55.59      2.92 o 
  -3   4   1      150.41      179.30      7.28 o 
  -2   4   1      626.99      708.41     15.08 o 
  -1   4   1      823.84      879.47     33.92 o 
   0   4   1      914.56     1063.53     23.16 o 
   1   4   1      734.78      780.11     15.68 o 
   2   4   1      327.42      322.61     10.21 o 
   3   4   1      531.28      577.94     13.78 o 
   4   4   1      109.89      119.06      5.67 o 
   5   4   1       40.31       38.93      2.28 o 
   6   4   1       21.50       16.74      1.14 o 
   7   4   1       23.20       21.33      1.33 o 
   8   4   1       39.68       42.94      2.06 o 
   9   4   1        2.41        1.62      1.29 o 
  -8   5   1        5.59        6.46      1.29 o 
  -7   5   1       11.25        9.51      1.30 o 
  -6   5   1       14.89       14.00      1.13 o 
  -5   5   1        8.29       10.19      0.96 o 
  -4   5   1       70.19       72.77      3.38 o 
  -3   5   1       10.27        9.26      0.79 o 
  -2   5   1      162.86      172.69      7.67 o 
  -1   5   1      352.69      355.89     14.67 o 
   0   5   1      292.27      381.37     12.26 o 
   1   5   1      450.26      550.69     21.30 o 
   2   5   1       43.36       56.00      3.21 o 
   3   5   1       20.27       22.74      1.20 o 
   4   5   1       25.11       28.09      1.41 o 
   5   5   1       10.28       10.20      0.93 o 
   6   5   1       19.12       16.06      1.15 o 
   7   5   1        8.65       12.51      1.23 o 
   8   5   1        2.71        3.53      1.13 o 
   9   5   1        1.47        0.06      1.37 o 
  -7   6   1        0.05       -0.17      0.96 o 
  -6   6   1        0.46        0.24      0.84 o 
  -5   6   1        3.12        1.19      0.84 o 
  -4   6   1        0.09       -0.31      0.65 o 
  -3   6   1       86.76       83.10      4.35 o 
  -2   6   1      588.73      617.01     13.00 o 
  -1   6   1       28.98       29.09      1.04 o 
   0   6   1        0.00        1.59      0.43 o 
   1   6   1      130.52      142.83      4.88 o 
   2   6   1       19.45       15.36      0.88 o 
   3   6   1       36.29       33.63      1.58 o 
   4   6   1        0.71       -0.20      0.70 o 
   5   6   1        3.26        4.47      0.86 o 
   6   6   1        5.68        5.34      0.98 o 
   7   6   1        0.29        0.37      0.95 o 
   8   6   1       11.96       14.75      1.55 o 
   9   6   1        2.02        0.91      1.36 o 
  -7   7   1        1.42        1.39      1.03 o 
  -6   7   1        0.21       -0.21      0.91 o 
  -5   7   1       21.56       19.46      1.41 o 
  -4   7   1       27.66       27.41      1.35 o 
  -3   7   1       29.65       35.76      1.62 o 
  -2   7   1       18.97       14.34      1.00 o 
  -1   7   1        0.19        0.21      0.46 o 
   0   7   1        1.13        1.68      0.47 o 
   1   7   1       69.54       65.17      2.38 o 
   2   7   1        2.99        3.36      0.74 o 
   3   7   1       43.26       44.63      2.28 o 
   4   7   1      173.35      147.61      5.88 o 
   5   7   1       79.71       79.95      3.82 o 
   6   7   1       10.98       13.85      1.24 o 
   7   7   1        1.83        0.78      1.10 o 
   8   7   1        7.16        9.88      1.46 o 
  -6   8   1        1.88        1.74      1.03 o 
  -5   8   1       15.35       18.26      1.35 o 
  -4   8   1       17.64       17.16      1.22 o 
  -3   8   1        1.94        1.27      0.86 o 
  -2   8   1      152.50      146.40      5.27 o 
  -1   8   1       43.61       45.02      1.43 o 
   0   8   1       17.81       19.19      0.77 o 
   1   8   1        1.58        1.96      0.68 o 
   2   8   1       31.19       36.03      2.03 o 
   3   8   1       90.82       95.15      4.68 o 
   4   8   1      117.62      117.74      4.78 o 
   5   8   1       35.97       36.34      1.79 o 
   6   8   1        0.45        2.10      0.96 o 
   7   8   1        0.65        2.83      1.12 o 
   8   8   1        6.91       11.22      1.53 o 
  -6   9   1        0.06       -0.67      1.01 o 
  -5   9   1        0.19       -0.94      0.94 o 
  -4   9   1        4.74        5.62      0.96 o 
  -3   9   1        5.43        5.45      0.99 o 
  -2   9   1       60.31       49.06      2.75 o 
  -1   9   1      156.59      152.85      3.69 o 
   0   9   1        5.87        7.44      0.95 o 
   1   9   1        7.50        8.23      0.70 o 
   2   9   1        2.95        1.26      0.88 o 
   3   9   1       16.99       15.20      1.20 o 
   4   9   1       33.33       33.50      1.57 o 
   5   9   1       30.47       29.03      1.53 o 
   6   9   1       30.45       28.27      1.72 o 
   7   9   1        2.71        4.65      1.28 o 
   8   9   1        0.21       -0.57      1.42 o 
  -5  10   1        9.26       10.15      1.39 o 
  -4  10   1       12.20       13.63      1.32 o 
  -3  10   1       13.60       15.85      1.28 o 
  -2  10   1        5.60        6.74      1.05 o 
  -1  10   1        7.03        6.57      1.45 o 
   0  10   1       85.24       79.02      2.58 o 
   1  10   1       14.50       12.49      0.82 o 
   2  10   1        0.11       -1.02      1.02 o 
   3  10   1        1.57        2.21      1.01 o 
   4  10   1       63.18       61.42      2.86 o 
   5  10   1       15.03       14.54      1.41 o 
   6  10   1        4.56        5.60      1.32 o 
   7  10   1       19.02       27.26      1.91 o 
  -4  11   1        3.65        3.09      1.13 o 
  -3  11   1       14.98       17.48      1.61 o 
  -2  11   1        9.61       10.84      1.21 o 
  -1  11   1        0.40       -0.30      0.68 o 
   0  11   1       16.22       13.06      0.92 o 
   1  11   1        0.27        0.37      0.71 o 
   2  11   1       19.36       18.06      1.41 o 
   3  11   1       21.01       18.63      1.50 o 
   4  11   1       10.71       11.87      1.48 o 
   5  11   1        3.32        3.76      1.23 o 
   6  11   1       18.16       17.53      1.72 o 
   7  11   1        2.20        3.11      1.48 o 
  -3  12   1        2.32        3.95      1.23 o 
  -2  12   1        3.71        3.73      1.10 o 
  -1  12   1        1.23        1.05      1.04 o 
   0  12   1        0.09        0.32      0.73 o 
   1  12   1       56.96       58.67      1.61 o 
   2  12   1        0.75       -0.38      1.16 o 
   3  12   1       19.55       19.73      1.62 o 
   4  12   1        1.69       -1.14      1.35 o 
   5  12   1        0.36       -0.22      1.30 o 
   6  12   1        2.60        1.04      1.48 o 
  -2  13   1       10.62        9.08      1.53 o 
  -1  13   1        0.86        2.05      0.80 o 
   0  13   1        8.95        9.70      1.01 o 
   1  13   1        4.11        3.17      0.85 o 
   2  13   1       11.55       11.50      1.55 o 
   3  13   1       36.59       36.05      2.06 o 
   4  13   1       48.89       50.10      2.31 o 
   5  13   1       30.24       30.19      2.18 o 
  -1  14   1       51.69       53.37      3.40 o 
   0  14   1        5.72        5.21      1.82 o 
   1  14   1        0.00       -0.26      0.90 o 
   2  14   1        6.49        5.12      1.46 o 
   3  14   1        0.72       -1.63      1.63 o 
   4  14   1       11.12       10.53      1.68 o 
  -4 -13   2        5.46        7.16      1.63 o 
  -3 -13   2        4.11        3.87      1.53 o 
  -2 -13   2        3.37        4.66      1.49 o 
  -1 -13   2        1.96        3.31      1.10 o 
   0 -13   2        3.11        3.72      1.12 o 
   1 -13   2        0.40        0.68      0.88 o 
  -5 -12   2        0.40        2.25      1.39 o 
  -4 -12   2        0.47       -0.70      1.39 o 
  -3 -12   2        0.07        1.67      1.26 o 
  -2 -12   2        1.48        2.71      1.36 o 
  -1 -12   2        1.74        0.88      0.90 o 
   0 -12   2       18.62       19.03      1.84 o 
   1 -12   2        3.38        3.51      0.87 o 
   2 -12   2        8.24        7.77      1.35 o 
   3 -12   2        0.40        0.76      1.14 o 
  -6 -11   2        1.05       -0.25      1.42 o 
  -5 -11   2        6.01        4.25      1.61 o 
  -4 -11   2        0.57       -1.26      1.26 o 
  -3 -11   2        0.66        0.50      1.24 o 
  -2 -11   2       21.03       22.88      1.55 o 
  -1 -11   2        6.47        3.46      1.08 o 
   0 -11   2        3.46        2.45      0.78 o 
   1 -11   2        2.42        0.60      1.82 o 
   2 -11   2        4.32        4.52      1.02 o 
   3 -11   2        0.09       -1.10      1.10 o 
   4 -11   2        0.10       -1.16      1.16 o 
  -6 -10   2       13.84       12.00      1.73 o 
  -5 -10   2        0.01       -0.84      1.32 o 
  -4 -10   2        1.39        2.90      1.23 o 
  -3 -10   2        1.38        2.02      1.14 o 
  -2 -10   2        2.01        4.32      1.09 o 
  -1 -10   2        5.97        5.59      0.81 o 
   0 -10   2        1.45       -0.29      0.73 o 
   1 -10   2        6.19        5.99      1.22 o 
   2 -10   2        0.01       -0.19      0.90 o 
   3 -10   2        0.10        0.05      0.93 o 
   4 -10   2       27.12       30.89      1.77 o 
   5 -10   2        3.41        3.00      1.32 o 
  -7  -9   2        2.65        0.73      1.57 o 
  -6  -9   2       17.27       13.61      1.66 o 
  -5  -9   2        1.51        1.21      1.22 o 
  -4  -9   2        3.33        1.01      1.19 o 
  -3  -9   2       47.31       48.57      2.39 o 
  -2  -9   2       65.44       60.12      3.07 o 
  -1  -9   2       97.95      101.27      3.93 o 
   0  -9   2       82.01       80.42      2.53 o 
   1  -9   2        2.08        1.87      0.64 o 
   2  -9   2       15.37       14.59      1.26 o 
   3  -9   2        6.82        9.62      1.16 o 
   4  -9   2        0.00        0.35      0.95 o 
   5  -9   2        3.28        5.14      1.09 o 
   6  -9   2       19.42       23.88      1.83 o 
  -7  -8   2        0.02        0.29      1.23 o 
  -6  -8   2        2.67        4.49      1.31 o 
  -5  -8   2        1.21        2.75      1.09 o 
  -4  -8   2       16.62       20.40      1.41 o 
  -3  -8   2        7.90        7.96      1.14 o 
  -2  -8   2       15.72       13.97      1.21 o 
  -1  -8   2        2.20        1.65      0.67 o 
   0  -8   2        0.00        0.34      0.59 o 
   1  -8   2       97.69      102.19      5.64 o 
   2  -8   2       29.46       29.06      1.42 o 
   3  -8   2      226.67      231.77      5.30 o 
   4  -8   2       26.06       27.57      1.59 o 
   5  -8   2        0.97        2.77      0.99 o 
   6  -8   2        3.68        6.66      1.15 o 
  -8  -7   2        4.80        7.73      1.49 o 
  -7  -7   2        0.64        0.81      1.27 o 
  -6  -7   2        1.34       -0.79      1.24 o 
  -5  -7   2       19.56       17.10      1.47 o 
  -4  -7   2       14.20       14.37      1.24 o 
  -3  -7   2      917.71      905.11     13.11 o 
  -2  -7   2      293.41      297.30      8.32 o 
  -1  -7   2       17.14       20.27      0.80 o 
   0  -7   2        6.12        4.41      0.58 o 
   1  -7   2        9.60       11.69      0.68 o 
   2  -7   2       50.61       52.93      2.82 o 
   3  -7   2        5.76        4.78      1.02 o 
   4  -7   2       36.75       40.88      2.00 o 
   5  -7   2       22.85       22.80      1.45 o 
   6  -7   2       36.00       45.11      2.01 o 
   7  -7   2        8.59        8.79      1.47 o 
  -8  -6   2        0.02        2.02      1.22 o 
  -7  -6   2        3.78        3.19      1.24 o 
  -6  -6   2      151.17      150.01      3.72 o 
  -5  -6   2      105.26      116.14      4.19 o 
  -4  -6   2      366.19      358.00      8.08 o 
  -3  -6   2        7.23        9.15      1.02 o 
  -2  -6   2        0.04       -0.08      0.77 o 
  -1  -6   2      160.05      159.81      5.86 o 
   0  -6   2      518.94      571.74     12.90 o 
   1  -6   2       26.52       29.98      1.53 o 
   2  -6   2       32.80       36.78      1.79 o 
   3  -6   2       99.01      107.10      4.74 o 
   4  -6   2       47.11       47.01      2.20 o 
   5  -6   2        1.81        0.91      0.86 o 
   6  -6   2        0.31        0.51      0.86 o 
   7  -6   2        0.01       -0.47      0.93 o 
  -8  -5   2        3.26        5.22      1.36 o 
  -7  -5   2        3.65        0.30      1.27 o 
  -6  -5   2       19.50       18.50      1.41 o 
  -5  -5   2      160.38      148.82      5.09 o 
  -4  -5   2        1.82        1.76      0.90 o 
  -3  -5   2       88.77       86.41      3.96 o 
  -2  -5   2      138.95      145.40      6.88 o 
  -1  -5   2      117.97      126.96      4.37 o 
   0  -5   2      298.99      340.66      7.30 o 
   1  -5   2      616.37      667.88      9.99 o 
   2  -5   2       46.06       42.79      2.07 o 
   3  -5   2      184.63      189.39      6.98 o 
   4  -5   2      366.16      347.73      7.97 o 
   5  -5   2        0.33        1.99      0.69 o 
   6  -5   2       20.79       19.48      1.40 o 
   7  -5   2        1.55        3.01      0.96 o 
   8  -5   2        0.47        0.39      1.06 o 
  -8  -4   2        3.69        3.35      1.44 o 
  -7  -4   2        0.36        0.70      0.97 o 
  -6  -4   2        4.20        2.38      0.94 o 
  -5  -4   2      696.36      656.07     10.93 o 
  -4  -4   2      339.91      320.80      8.75 o 
  -3  -4   2       59.26       66.42      3.44 o 
  -2  -4   2       99.86      107.78      5.63 o 
  -1  -4   2      162.57      173.43      5.39 o 
   0  -4   2       51.00       49.73      1.96 o 
   1  -4   2      126.62      140.67      4.70 o 
   2  -4   2       51.11       54.74      2.79 o 
   3  -4   2        0.42       -0.59      0.59 o 
   4  -4   2       13.48       12.99      1.00 o 
   5  -4   2       15.81       16.73      1.14 o 
   6  -4   2        6.74        7.28      0.94 o 
   7  -4   2        6.15        7.97      1.15 o 
   8  -4   2        1.92        1.81      1.09 o 
  -8  -3   2       13.61       14.82      1.55 o 
  -7  -3   2        2.64        3.23      1.03 o 
  -6  -3   2       12.14       12.78      1.19 o 
  -5  -3   2       85.69       82.25      3.76 o 
  -4  -3   2      147.58      140.55      6.61 o 
  -3  -3   2       64.81       59.06      3.04 o 
  -2  -3   2       57.61       74.52      3.87 o 
  -1  -3   2      354.48      400.31      9.26 o 
   0  -3   2      394.77      449.13     10.94 o 
   1  -3   2      108.68      136.13      4.92 o 
   2  -3   2       15.82       16.69      0.69 o 
   3  -3   2       30.23       26.81      1.60 o 
   4  -3   2      342.83      332.89      9.04 o 
   5  -3   2       87.52       94.73      4.21 o 
   6  -3   2        0.50        0.94      0.72 o 
   7  -3   2        0.49        0.87      0.90 o 
   8  -3   2        0.60       -0.35      1.05 o 
  -8  -2   2        9.03       10.52      1.38 o 
  -7  -2   2        5.24        6.26      1.05 o 
  -6  -2   2       39.46       41.32      2.11 o 
  -5  -2   2       96.64       91.47      4.33 o 
  -4  -2   2        3.47        4.30      0.68 o 
  -3  -2   2      247.63      231.60      8.53 o 
  -2  -2   2       22.55       24.32      1.20 o 
  -1  -2   2      259.71      263.74      7.18 o 
   0  -2   2        1.94        1.08      0.31 o 
   1  -2   2       23.26       17.56      0.64 o 
   2  -2   2       86.00       76.47      3.62 o 
   3  -2   2       22.20       25.89      1.14 o 
   4  -2   2       21.72       20.75      0.93 o 
   5  -2   2        5.21        7.82      0.73 o 
   6  -2   2        0.23        0.58      0.67 o 
   7  -2   2        6.80        6.98      1.03 o 
   8  -2   2        1.30        1.93      1.00 o 
  -8  -1   2        2.04        2.57      1.10 o 
  -7  -1   2        0.42        1.79      0.87 o 
  -6  -1   2      239.32      235.14      5.81 o 
  -5  -1   2      217.11      200.66      6.66 o 
  -4  -1   2        4.54        2.69      0.60 o 
  -3  -1   2       19.81       23.12      1.24 o 
  -2  -1   2      180.99      158.56      7.08 o 
  -1  -1   2     2534.52     2500.84     39.10 o 
   0  -1   2      419.66      434.26      6.23 o 
   1  -1   2      252.45      231.22      4.83 o 
   2  -1   2      787.40      734.60     14.20 o 
   3  -1   2        0.50        0.07      0.37 o 
   4  -1   2       18.77       15.47      0.81 o 
   5  -1   2        7.76       11.31      0.79 o 
   6  -1   2        0.76       -0.04      0.72 o 
   7  -1   2       12.44       12.93      1.13 o 
   8  -1   2        1.41        1.48      1.09 o 
   9  -1   2        2.77        2.29      1.10 o 
  -8   0   2        2.80        3.76      1.10 o 
  -7   0   2       11.14       13.31      1.19 o 
  -6   0   2       83.58       84.82      3.63 o 
  -5   0   2       38.62       34.09      1.59 o 
  -4   0   2       18.77       16.92      1.11 o 
  -3   0   2       44.97       51.50      2.56 o 
  -2   0   2       72.89       67.28      3.50 o 
  -1   0   2      901.61      882.56      9.82 o 
   0   0   2      101.43      113.82      4.14 o 
   1   0   2     3487.02     3267.94     26.05 o 
   2   0   2     1959.98     1706.78     20.40 o 
   3   0   2        0.05        0.61      0.34 o 
   4   0   2       63.83       69.93      3.40 o 
   5   0   2       10.29       10.33      0.75 o 
   6   0   2        7.75        7.74      0.90 o 
   7   0   2      115.65      108.35      3.41 o 
   8   0   2        5.49        5.45      1.17 o 
   9   0   2        0.46       -0.19      1.06 o 
  -8   1   2        4.27        4.79      1.32 o 
  -7   1   2       34.03       31.12      1.62 o 
  -6   1   2        7.80        7.50      0.98 o 
  -5   1   2       48.26       48.52      2.51 o 
  -4   1   2      139.49      120.92      6.02 o 
  -3   1   2      247.73      229.22      8.68 o 
  -2   1   2       12.98       11.72      0.56 o 
  -1   1   2      628.30      655.71      7.74 o 
   0   1   2        6.74        4.13      0.23 o 
   1   1   2     2419.14     2168.31     12.71 o 
   2   1   2     1213.33     1087.97     15.94 o 
   3   1   2      258.06      248.88      9.21 o 
   4   1   2       95.42       99.10      4.90 o 
   5   1   2        1.23        1.98      0.59 o 
   6   1   2        6.85        8.90      0.84 o 
   7   1   2       24.37       25.05      1.42 o 
   8   1   2        5.32        2.89      1.21 o 
   9   1   2        0.15       -0.25      1.17 o 
  -8   2   2        4.34        5.43      1.28 o 
  -7   2   2        6.96        6.83      0.98 o 
  -6   2   2      133.70      129.07      4.14 o 
  -5   2   2      108.14      100.61      4.57 o 
  -4   2   2        6.62        7.94      0.63 o 
  -3   2   2      128.82      108.42      5.59 o 
  -2   2   2       96.41       91.64      4.43 o 
  -1   2   2      169.33      171.46      4.38 o 
   0   2   2     3188.79     3128.89     64.21 o 
   1   2   2     1325.78     1257.46     10.23 o 
   2   2   2        0.69        3.16      0.34 o 
   3   2   2        0.99        2.00      0.39 o 
   4   2   2       71.53       84.87      3.62 o 
   5   2   2        2.10        2.71      0.60 o 
   6   2   2        1.39        1.51      0.64 o 
   7   2   2       15.61       11.89      1.12 o 
   8   2   2        0.44        1.14      0.87 o 
   9   2   2        1.20        2.61      1.20 o 
  -8   3   2        1.89        1.26      1.15 o 
  -7   3   2        0.06        0.75      0.81 o 
  -6   3   2       10.52        8.87      1.07 o 
  -5   3   2       39.47       36.04      1.67 o 
  -4   3   2        0.70        2.06      0.55 o 
  -3   3   2      116.49      130.44      6.51 o 
  -2   3   2       15.63       20.27      1.09 o 
  -1   3   2       65.58       76.10      2.77 o 
   0   3   2      768.83      825.11      9.18 o 
   1   3   2     2349.93     2394.15     43.97 o 
   2   3   2        9.24        7.47      0.47 o 
   3   3   2       48.33       44.69      1.94 o 
   4   3   2        1.27        0.64      0.50 o 
   5   3   2       63.66       57.64      2.96 o 
   6   3   2       47.33       37.79      1.97 o 
   7   3   2        1.67        3.32      0.84 o 
   8   3   2        0.05       -0.42      0.97 o 
   9   3   2        0.17       -0.37      1.21 o 
  -8   4   2        2.45        2.56      1.28 o 
  -7   4   2        9.90       12.01      1.24 o 
  -6   4   2       14.77       10.80      1.12 o 
  -5   4   2       46.76       38.46      1.80 o 
  -4   4   2        5.30        2.55      0.70 o 
  -3   4   2        8.53       11.42      0.69 o 
  -2   4   2     1065.03     1116.37     19.08 o 
  -1   4   2      507.08      545.14     13.22 o 
   0   4   2     1465.06     1623.71     18.20 o 
   1   4   2      230.27      229.20     14.50 o 
   2   4   2       29.84       36.91      1.67 o 
   3   4   2      241.24      259.07      9.32 o 
   4   4   2      240.93      265.27      8.97 o 
   5   4   2        1.82        2.34      0.67 o 
   6   4   2        1.49        1.46      0.69 o 
   7   4   2       40.77       36.03      1.73 o 
   8   4   2        3.57        3.84      1.09 o 
   9   4   2        1.77        2.75      1.28 o 
  -8   5   2       18.93       19.49      1.89 o 
  -7   5   2        0.22        1.86      0.91 o 
  -6   5   2       30.75       23.09      1.52 o 
  -5   5   2        5.27        2.79      0.82 o 
  -4   5   2       14.12       15.19      0.97 o 
  -3   5   2        0.60        0.91      0.59 o 
  -2   5   2       86.46       92.21      4.22 o 
  -1   5   2      615.45      684.90     10.75 o 
   0   5   2        0.85        0.46      0.51 o 
   1   5   2      899.64     1005.36     16.29 o 
   2   5   2     1073.61     1166.65     18.92 o 
   3   5   2      437.86      422.87     11.57 o 
   4   5   2       98.80       96.61      5.03 o 
   5   5   2       21.25       14.47      1.00 o 
   6   5   2        8.92        5.30      0.91 o 
   7   5   2       27.79       28.24      1.56 o 
   8   5   2       29.05       32.19      1.87 o 
   9   5   2        0.05       -0.06      1.15 o 
  -7   6   2        0.23        0.23      1.13 o 
  -6   6   2        1.89        0.48      0.98 o 
  -5   6   2        4.22        2.80      0.87 o 
  -4   6   2       13.21       15.16      1.02 o 
  -3   6   2      101.28       95.66      4.49 o 
  -2   6   2       20.40       17.17      0.94 o 
  -1   6   2     3824.57     4015.08     83.42 o 
   0   6   2      538.47      640.56     21.80 o 
   1   6   2     1870.68     2061.79     45.37 o 
   2   6   2     1691.39     1809.08     23.23 o 
   3   6   2       85.70       80.06      3.84 o 
   4   6   2        0.00       -0.38      0.64 o 
   5   6   2       13.89       11.92      0.97 o 
   6   6   2        1.34        1.19      0.88 o 
   7   6   2       49.40       55.13      2.12 o 
   8   6   2       23.02       24.89      1.73 o 
   9   6   2        0.33        0.90      1.22 o 
  -7   7   2       11.79       17.12      1.40 o 
  -6   7   2        0.35        1.83      0.84 o 
  -5   7   2       28.98       21.69      1.45 o 
  -4   7   2        7.03        3.20      0.87 o 
  -3   7   2      152.30      161.38      5.64 o 
  -2   7   2      329.47      370.59      9.46 o 
  -1   7   2       11.51       10.52      0.64 o 
   0   7   2        0.05        0.63      0.53 o 
   1   7   2      291.50      305.02     13.31 o 
   2   7   2      403.87      471.96     11.27 o 
   3   7   2      146.09      139.89      6.21 o 
   4   7   2        5.11        7.46      0.97 o 
   5   7   2        0.63        0.39      0.82 o 
   6   7   2        0.21        0.25      0.86 o 
   7   7   2        3.93        4.27      1.08 o 
   8   7   2       10.35       11.81      1.48 o 
  -6   8   2        4.41        3.71      1.13 o 
  -5   8   2        4.57        4.73      1.01 o 
  -4   8   2        2.72        1.26      0.86 o 
  -3   8   2       82.76       87.30      3.50 o 
  -2   8   2       95.33      100.30      4.50 o 
  -1   8   2      166.02      163.92      4.54 o 
   0   8   2       28.21       28.68      1.27 o 
   1   8   2       77.98       90.08      3.32 o 
   2   8   2       10.51        9.14      0.90 o 
   3   8   2       31.18       30.27      1.49 o 
   4   8   2        0.37        1.17      0.83 o 
   5   8   2        2.80        3.59      0.98 o 
   6   8   2        4.08        2.97      1.12 o 
   7   8   2        0.13        0.15      1.09 o 
   8   8   2        0.66       -0.88      1.32 o 
  -6   9   2        0.01        0.61      1.04 o 
  -5   9   2        1.77        1.33      0.99 o 
  -4   9   2       12.15       15.40      1.27 o 
  -3   9   2       76.24       82.48      3.20 o 
  -2   9   2      178.31      177.29      5.20 o 
  -1   9   2        1.02        1.99      0.63 o 
   0   9   2       19.72       16.22      0.82 o 
   1   9   2        8.51       11.26      1.07 o 
   2   9   2      146.90      137.28      5.54 o 
   3   9   2        3.86        2.31      0.95 o 
   4   9   2       65.04       60.50      2.82 o 
   5   9   2       49.50       41.99      2.52 o 
   6   9   2       18.65       20.02      1.51 o 
   7   9   2       16.07       16.69      1.72 o 
   8   9   2        1.39        1.73      1.40 o 
  -5  10   2        3.14        3.77      1.04 o 
  -4  10   2        6.21        5.70      1.22 o 
  -3  10   2        1.78        0.96      1.00 o 
  -2  10   2        8.46       10.17      1.12 o 
  -1  10   2       23.11       19.65      0.90 o 
   0  10   2       71.91       70.64      2.91 o 
   1  10   2       23.67       20.96      1.46 o 
   2  10   2        2.37        1.14      0.90 o 
   3  10   2       48.85       44.33      2.48 o 
   4  10   2        5.27        4.59      1.14 o 
   5  10   2        3.85        3.70      1.13 o 
   6  10   2        0.67       -0.20      1.26 o 
   7  10   2        1.48        1.03      1.26 o 
  -4  11   2        0.58        1.87      1.03 o 
  -3  11   2       55.86       54.49      2.21 o 
  -2  11   2        4.35        2.91      1.02 o 
  -1  11   2        0.62       -0.38      0.69 o 
   0  11   2        5.10        3.59      0.76 o 
   1  11   2        0.12       -0.09      0.76 o 
   2  11   2        1.44        1.79      1.02 o 
   3  11   2       29.91       28.73      1.59 o 
   4  11   2        0.00       -1.06      1.06 o 
   5  11   2       12.83       14.19      1.43 o 
   6  11   2        0.00        0.22      1.21 o 
   7  11   2        3.46        4.26      1.45 o 
  -3  12   2       40.49       37.70      2.13 o 
  -2  12   2        5.06        5.27      1.23 o 
  -1  12   2        1.71        1.72      1.46 o 
   0  12   2       13.16       12.31      1.25 o 
   1  12   2       14.86       15.19      0.99 o 
   2  12   2        0.01       -0.41      1.13 o 
   3  12   2       11.21       13.07      1.45 o 
   4  12   2        7.50        7.51      1.34 o 
   5  12   2        5.55        4.06      1.37 o 
   6  12   2       28.45       28.43      2.08 o 
  -2  13   2        0.23        0.98      1.15 o 
  -1  13   2        0.07       -0.24      0.84 o 
   0  13   2        2.00        1.65      0.87 o 
   1  13   2        0.40       -0.85      0.85 o 
   2  13   2       13.79       11.10      1.50 o 
   3  13   2       29.19       31.60      1.95 o 
   4  13   2        6.35        4.79      1.44 o 
   5  13   2        9.76       10.20      1.72 o 
  -1  14   2        4.83        4.32      1.04 o 
   0  14   2        0.19        0.07      1.30 o 
   1  14   2        5.30        7.59      1.12 o 
   2  14   2       12.11       13.31      1.59 o 
   3  14   2       20.86       20.55      1.86 o 
   4  14   2        2.14        2.21      1.48 o 
  -3 -13   3        7.84        6.21      1.73 o 
  -2 -13   3       26.27       26.93      2.02 o 
  -1 -13   3       15.94       15.44      1.56 o 
   0 -13   3       14.70       14.85      2.12 o 
   1 -13   3        0.24       -1.01      1.16 o 
  -4 -12   3        5.03        4.77      1.55 o 
  -3 -12   3       13.98       16.26      1.64 o 
  -2 -12   3        0.62        3.16      1.31 o 
  -1 -12   3        1.89        2.22      0.92 o 
   0 -12   3        0.31        1.89      0.84 o 
   1 -12   3        1.79        1.51      0.86 o 
   2 -12   3        0.08       -1.23      1.23 o 
  -5 -11   3        0.69        0.97      1.40 o 
  -4 -11   3       25.57       26.21      1.97 o 
  -3 -11   3        2.27        2.07      1.35 o 
  -2 -11   3       19.67       20.59      1.68 o 
  -1 -11   3       11.77       11.01      1.02 o 
   0 -11   3        1.07        0.71      0.81 o 
   1 -11   3        0.13       -0.37      0.76 o 
   2 -11   3        8.90       10.58      1.21 o 
   3 -11   3        1.10        1.97      1.09 o 
   4 -11   3        0.82        0.57      1.07 o 
  -6 -10   3       52.68       52.64      2.51 o 
  -5 -10   3        1.24        2.39      1.31 o 
  -4 -10   3       14.57       16.86      1.59 o 
  -3 -10   3        0.17        0.86      1.05 o 
  -2 -10   3        6.11        3.38      1.29 o 
  -1 -10   3        6.03        4.84      0.88 o 
   0 -10   3        8.58        9.38      1.47 o 
   1 -10   3        0.02       -0.70      0.70 o 
   2 -10   3        8.18       10.30      1.13 o 
   3 -10   3        2.02        0.32      1.03 o 
   4 -10   3        0.92        0.93      1.03 o 
   5 -10   3       11.60       14.68      1.59 o 
  -7  -9   3        5.00        6.12      1.57 o 
  -6  -9   3        8.66        8.02      1.63 o 
  -5  -9   3       11.29       14.19      1.61 o 
  -4  -9   3       18.59       16.96      1.58 o 
  -3  -9   3       13.24       14.10      1.32 o 
  -2  -9   3       18.66       15.47      1.38 o 
  -1  -9   3        0.04        0.68      0.67 o 
   0  -9   3        0.97        1.23      0.69 o 
   1  -9   3       28.10       28.84      1.14 o 
   2  -9   3       27.11       27.05      1.54 o 
   3  -9   3       15.61       11.78      1.26 o 
   4  -9   3        2.21        1.22      1.08 o 
   5  -9   3        0.13        0.71      1.00 o 
  -7  -8   3        0.59        0.12      1.36 o 
  -6  -8   3        1.40        0.42      1.35 o 
  -5  -8   3       74.26       73.06      2.60 o 
  -4  -8   3       20.69       21.96      1.56 o 
  -3  -8   3       22.02       23.12      1.43 o 
  -2  -8   3        3.16        4.62      1.02 o 
  -1  -8   3        6.00        4.59      0.75 o 
   0  -8   3       95.87       97.29      2.98 o 
   1  -8   3        1.59        1.39      0.62 o 
   2  -8   3        3.98        5.51      0.92 o 
   3  -8   3        0.15       -0.92      0.92 o 
   4  -8   3        1.48        1.98      0.90 o 
   5  -8   3        1.26        0.16      0.90 o 
   6  -8   3       22.08       28.62      1.82 o 
  -7  -7   3       37.98       34.64      2.13 o 
  -6  -7   3       50.96       49.04      2.11 o 
  -5  -7   3        0.35        0.65      1.14 o 
  -4  -7   3        1.00        1.24      1.01 o 
  -3  -7   3       41.04       41.87      2.20 o 
  -2  -7   3        0.68        2.56      0.93 o 
  -1  -7   3       62.93       65.64      2.27 o 
   0  -7   3       86.51       91.18      3.11 o 
   1  -7   3        6.23        6.88      0.64 o 
   2  -7   3        1.09        1.40      0.74 o 
   3  -7   3       82.77       85.23      3.67 o 
   4  -7   3       24.59       26.98      1.51 o 
   5  -7   3        0.17       -0.97      0.97 o 
   6  -7   3        0.20        1.06      1.01 o 
  -8  -6   3        3.93        5.76      1.57 o 
  -7  -6   3       18.80       19.31      1.70 o 
  -6  -6   3       25.67       26.51      1.71 o 
  -5  -6   3       20.76       23.18      1.45 o 
  -4  -6   3        5.67        6.63      1.05 o 
  -3  -6   3      122.33      124.04      5.23 o 
  -2  -6   3       53.71       59.34      3.01 o 
  -1  -6   3       94.12       97.28      3.48 o 
   0  -6   3       42.83       45.73      1.39 o 
   1  -6   3        1.23        2.19      0.50 o 
   2  -6   3        5.77        6.00      0.79 o 
   3  -6   3       66.42       70.46      3.47 o 
   4  -6   3       18.78       18.04      1.20 o 
   5  -6   3       50.75       60.89      2.40 o 
   6  -6   3       14.54       18.02      1.40 o 
   7  -6   3        2.13        1.73      1.08 o 
  -8  -5   3        3.41        5.13      1.48 o 
  -7  -5   3        7.74        7.92      1.35 o 
  -6  -5   3        4.12        2.98      1.18 o 
  -5  -5   3       57.34       48.11      2.39 o 
  -4  -5   3        6.48        6.12      1.03 o 
  -3  -5   3        0.98        0.95      0.86 o 
  -2  -5   3      297.35      318.10      9.37 o 
  -1  -5   3      379.10      418.53     13.82 o 
   0  -5   3       23.04       23.02      0.85 o 
   1  -5   3      362.21      403.22      7.57 o 
   2  -5   3      232.88      250.59      8.12 o 
   3  -5   3      257.21      272.06      7.80 o 
   4  -5   3      163.96      157.31      5.30 o 
   5  -5   3       13.98       15.73      1.23 o 
   6  -5   3       13.41       11.78      1.31 o 
   7  -5   3        1.23        2.80      1.05 o 
  -8  -4   3       14.70       17.30      1.86 o 
  -7  -4   3        1.39        0.65      1.12 o 
  -6  -4   3        0.95        0.00      1.01 o 
  -5  -4   3       64.37       57.18      3.11 o 
  -4  -4   3      302.57      291.47      7.94 o 
  -3  -4   3      415.70      377.96     10.18 o 
  -2  -4   3      216.92      221.17      8.48 o 
  -1  -4   3      129.65      140.57      4.92 o 
   0  -4   3        2.28        3.89      0.44 o 
   1  -4   3      106.09      144.23      4.89 o 
   2  -4   3      124.59      134.64      6.36 o 
   3  -4   3        0.00       -0.08      0.58 o 
   4  -4   3        3.63        3.21      0.77 o 
   5  -4   3       51.07       49.59      2.41 o 
   6  -4   3        6.35        8.17      0.98 o 
   7  -4   3       16.94       17.62      1.52 o 
   8  -4   3        1.60        2.28      1.14 o 
  -8  -3   3        5.95        9.47      1.41 o 
  -7  -3   3        3.33        3.18      1.11 o 
  -6  -3   3       62.91       61.90      2.84 o 
  -5  -3   3      597.88      589.45     10.09 o 
  -4  -3   3        0.02        0.06      0.73 o 
  -3  -3   3      191.71      193.95      7.65 o 
  -2  -3   3     1045.66     1160.51     18.85 o 
  -1  -3   3     1207.79     1325.51     14.34 o 
   0  -3   3       69.27       68.63      2.47 o 
   1  -3   3       10.81       10.40      0.46 o 
   2  -3   3        7.98       11.25      0.80 o 
   3  -3   3       61.22       57.82      2.84 o 
   4  -3   3      360.71      346.31      9.11 o 
   5  -3   3       62.60       55.55      2.90 o 
   6  -3   3        0.85        2.15      0.79 o 
   7  -3   3        0.87        1.29      0.84 o 
   8  -3   3        0.01       -0.24      1.00 o 
  -8  -2   3        2.85        1.80      1.30 o 
  -7  -2   3        2.97        2.50      0.97 o 
  -6  -2   3        0.27        0.87      0.81 o 
  -5  -2   3       28.06       31.26      1.49 o 
  -4  -2   3       75.29       71.51      3.53 o 
  -3  -2   3      266.26      271.74      9.10 o 
  -2  -2   3     1391.68     1494.54     21.66 o 
  -1  -2   3      620.33      680.94     17.08 o 
   0  -2   3        1.25        2.52      0.60 o 
   1  -2   3      505.86      545.28      9.19 o 
   2  -2   3       91.43       84.52      4.43 o 
   3  -2   3        6.67        3.92      0.52 o 
   4  -2   3      357.14      321.78      9.26 o 
   5  -2   3      141.48      121.72      5.20 o 
   6  -2   3        8.31        8.00      0.89 o 
   7  -2   3        1.93        0.44      0.93 o 
   8  -2   3        2.44        3.17      1.05 o 
  -8  -1   3        1.43        3.29      1.19 o 
  -7  -1   3        0.00       -0.86      0.99 o 
  -6  -1   3       84.72       78.79      3.37 o 
  -5  -1   3      297.49      277.05      7.50 o 
  -4  -1   3       62.67       51.21      2.92 o 
  -3  -1   3       21.99       23.63      1.21 o 
  -2  -1   3      795.55      851.53     16.50 o 
  -1  -1   3      370.84      396.68      9.00 o 
   0  -1   3       20.56       18.02      0.60 o 
   1  -1   3      543.97      617.57     30.56 o 
   2  -1   3      975.38      984.89     17.64 o 
   3  -1   3       64.71       63.23      2.53 o 
   4  -1   3        0.03        0.20      0.48 o 
   5  -1   3       18.91       17.06      1.01 o 
   6  -1   3       10.42        9.57      1.01 o 
   7  -1   3        0.32        1.00      0.72 o 
   8  -1   3       13.62       12.78      1.44 o 
  -8   0   3        5.37        6.09      1.23 o 
  -7   0   3        0.29       -0.90      0.90 o 
  -6   0   3      131.86      126.32      4.11 o 
  -5   0   3        4.32        3.48      0.81 o 
  -4   0   3       62.92       59.65      2.83 o 
  -3   0   3      201.86      189.18      7.83 o 
  -2   0   3     1106.70     1213.61     19.41 o 
  -1   0   3        5.41        4.32      0.61 o 
   0   0   3       21.74       28.56      1.02 o 
   1   0   3     1297.95     1340.55     12.00 o 
   2   0   3       26.56       23.93      1.37 o 
   3   0   3      331.45      299.61      9.87 o 
   4   0   3       19.05       21.60      1.11 o 
   5   0   3       46.81       44.23      2.12 o 
   6   0   3        9.98        9.10      0.92 o 
   7   0   3       12.21       11.71      1.09 o 
   8   0   3       42.99       42.81      2.00 o 
   9   0   3        1.13        1.41      1.14 o 
  -8   1   3        2.30        2.52      1.12 o 
  -7   1   3       12.52       12.38      1.24 o 
  -6   1   3        0.45       -0.56      0.82 o 
  -5   1   3      212.45      201.07      6.28 o 
  -4   1   3       53.48       53.86      2.45 o 
  -3   1   3       13.90       12.08      0.75 o 
  -2   1   3      270.03      265.14      9.26 o 
  -1   1   3       87.25      104.34      9.15 o 
   0   1   3      251.70      299.41      6.66 o 
   1   1   3     2196.07     2112.03     15.29 o 
   2   1   3       76.75       80.27      4.16 o 
   3   1   3        7.85        5.69      0.51 o 
   4   1   3       12.40       12.36      0.73 o 
   5   1   3        0.07       -0.26      0.55 o 
   6   1   3        3.30        4.13      0.72 o 
   7   1   3        0.17        0.73      0.73 o 
   8   1   3        0.34        0.21      0.92 o 
   9   1   3        8.71       10.86      1.57 o 
  -8   2   3        1.08        0.54      1.14 o 
  -7   2   3       46.06       44.69      1.89 o 
  -6   2   3       48.57       47.39      2.33 o 
  -5   2   3       42.77       39.24      1.71 o 
  -4   2   3        3.05        2.34      0.61 o 
  -3   2   3       47.59       36.30      1.81 o 
  -2   2   3       94.68       82.77      3.94 o 
  -1   2   3     1199.02     1193.64     30.89 o 
   0   2   3      207.64      200.03      4.58 o 
   1   2   3       37.14       34.40      1.40 o 
   2   2   3        0.49        0.54      0.33 o 
   3   2   3       12.23       11.57      0.67 o 
   4   2   3       24.06       16.71      0.86 o 
   5   2   3       72.78       64.73      3.55 o 
   6   2   3       18.98       18.26      1.10 o 
   7   2   3       29.48       27.99      1.40 o 
   8   2   3        1.02       -0.84      1.08 o 
   9   2   3        3.16        5.87      1.33 o 
  -8   3   3        1.15        2.40      1.07 o 
  -7   3   3       19.34       19.05      1.48 o 
  -6   3   3        7.84        8.00      1.01 o 
  -5   3   3       23.67       21.90      1.15 o 
  -4   3   3       78.22       76.33      3.58 o 
  -3   3   3        1.26        1.76      0.48 o 
  -2   3   3        1.96        1.25      0.42 o 
  -1   3   3      461.64      485.68      8.36 o 
   0   3   3       38.21       36.99      1.37 o 
   1   3   3       85.69       96.64      3.22 o 
   2   3   3      217.91      191.41      7.61 o 
   3   3   3       50.41       41.36      1.93 o 
   4   3   3      128.19      139.42      6.59 o 
   5   3   3       83.43       79.88      4.59 o 
   6   3   3       12.07        8.23      0.93 o 
   7   3   3       88.77       86.28      3.06 o 
   8   3   3        1.30        1.51      0.97 o 
   9   3   3        2.48        3.60      1.22 o 
  -8   4   3        6.97        8.46      1.42 o 
  -7   4   3        3.36        2.97      1.05 o 
  -6   4   3        8.13        6.79      0.95 o 
  -5   4   3       56.46       52.72      2.28 o 
  -4   4   3        1.48        1.38      0.61 o 
  -3   4   3       45.29       36.52      2.12 o 
  -2   4   3       43.58       49.10      2.37 o 
  -1   4   3      179.26      190.79      5.71 o 
   0   4   3      116.39      136.44      5.06 o 
   1   4   3      608.56      671.50      9.75 o 
   2   4   3        0.83        0.61      0.38 o 
   3   4   3      374.89      404.99     11.34 o 
   4   4   3       90.72       88.56      4.36 o 
   5   4   3       10.87       11.54      0.84 o 
   6   4   3        3.75        3.32      0.79 o 
   7   4   3        0.29        0.38      0.82 o 
   8   4   3        1.97        2.31      1.01 o 
   9   4   3        2.55        4.06      1.39 o 
  -7   5   3       19.94       21.09      1.59 o 
  -6   5   3        0.17        0.74      0.78 o 
  -5   5   3        0.16       -0.63      0.69 o 
  -4   5   3        4.77        4.41      0.70 o 
  -3   5   3        0.78        1.23      0.56 o 
  -2   5   3       33.68       32.92      1.39 o 
  -1   5   3       27.70       22.60      1.60 o 
   0   5   3       80.56      101.73      4.06 o 
   1   5   3       69.50       56.06      2.14 o 
   2   5   3       36.97       37.23      1.87 o 
   3   5   3       11.45        9.35      0.65 o 
   4   5   3      265.48      284.99      9.03 o 
   5   5   3        1.97        1.72      0.68 o 
   6   5   3       34.75       27.05      1.48 o 
   7   5   3       55.36       45.24      2.20 o 
   8   5   3       25.04       28.62      1.82 o 
   9   5   3        1.77        3.42      1.30 o 
  -7   6   3        0.87        1.99      0.99 o 
  -6   6   3        3.59        2.92      0.97 o 
  -5   6   3        2.61        3.86      0.81 o 
  -4   6   3        3.24        2.79      0.74 o 
  -3   6   3        0.42       -0.35      0.63 o 
  -2   6   3       44.38       53.55      2.47 o 
  -1   6   3       18.76       20.42      0.67 o 
   0   6   3       45.60       55.14      4.09 o 
   1   6   3      947.71     1117.45     12.98 o 
   2   6   3      120.51      143.10      6.90 o 
   3   6   3      290.75      300.84      9.48 o 
   4   6   3       25.61       20.80      1.41 o 
   5   6   3       33.14       24.71      1.26 o 
   6   6   3        9.84        7.45      1.03 o 
   7   6   3        2.24        2.28      0.96 o 
   8   6   3        0.14       -1.15      1.15 o 
   9   6   3        8.91       12.74      1.72 o 
  -7   7   3        9.09       10.86      1.44 o 
  -6   7   3        1.47        0.74      0.90 o 
  -5   7   3       38.81       30.07      1.58 o 
  -4   7   3       70.80       66.44      3.14 o 
  -3   7   3        0.74        0.46      0.73 o 
  -2   7   3       31.88       36.77      1.97 o 
  -1   7   3      293.36      333.90      6.74 o 
   0   7   3        0.42       -0.41      0.49 o 
   1   7   3       43.70       51.06      1.71 o 
   2   7   3        5.72        5.77      0.81 o 
   3   7   3      347.98      360.44      9.96 o 
   4   7   3       93.33      100.03      4.91 o 
   5   7   3       83.95       93.08      4.07 o 
   6   7   3        0.55       -0.48      0.87 o 
   7   7   3       12.69       10.53      1.21 o 
   8   7   3       28.45       32.84      2.05 o 
  -6   8   3        1.30        0.39      0.93 o 
  -5   8   3        4.59        4.13      1.06 o 
  -4   8   3       18.09       19.70      1.29 o 
  -3   8   3        4.85        4.49      0.90 o 
  -2   8   3        0.19        2.12      0.76 o 
  -1   8   3       80.00       83.88      2.89 o 
   0   8   3       15.64       21.19      0.79 o 
   1   8   3      192.91      217.34      5.30 o 
   2   8   3      659.64      738.92     13.45 o 
   3   8   3        1.37        2.28      0.86 o 
   4   8   3        0.73       -0.43      0.86 o 
   5   8   3       98.97       89.65      3.73 o 
   6   8   3        5.58        6.34      1.12 o 
   7   8   3        2.59        3.54      1.14 o 
   8   8   3        6.16        8.05      1.41 o 
  -6   9   3        1.14        0.91      1.04 o 
  -5   9   3        0.77       -0.26      1.03 o 
  -4   9   3        0.47       -0.75      0.87 o 
  -3   9   3        6.39        3.99      0.95 o 
  -2   9   3       26.10       23.29      1.32 o 
  -1   9   3      775.29      789.02      8.34 o 
   0   9   3      142.24      135.87      5.94 o 
   1   9   3        0.15        0.40      0.60 o 
   2   9   3      517.71      532.55     10.23 o 
   3   9   3       45.03       45.99      2.52 o 
   4   9   3       28.83       26.22      1.58 o 
   5   9   3       64.33       62.99      2.88 o 
   6   9   3       30.61       30.86      1.76 o 
   7   9   3        0.61        1.42      1.05 o 
   8   9   3       21.18       23.94      1.99 o 
  -5  10   3        3.63        3.37      1.00 o 
  -4  10   3        5.08        5.40      1.12 o 
  -3  10   3        7.76        8.05      1.14 o 
  -2  10   3       30.52       31.12      1.53 o 
  -1  10   3        0.01        1.17      0.63 o 
   0  10   3        9.83        7.41      0.76 o 
   1  10   3      188.20      194.26      4.14 o 
   2  10   3        7.92        9.19      1.09 o 
   3  10   3        0.00       -0.11      0.95 o 
   4  10   3       26.08       24.12      1.58 o 
   5  10   3        0.23       -1.07      1.07 o 
   6  10   3        7.13        6.93      1.33 o 
   7  10   3        0.40       -0.95      1.23 o 
  -4  11   3       24.63       26.72      1.72 o 
  -3  11   3        0.21       -1.01      1.01 o 
  -2  11   3       41.79       36.69      1.76 o 
  -1  11   3        8.90       10.09      0.82 o 
   0  11   3        9.23       10.81      0.84 o 
   1  11   3        0.03        0.28      0.80 o 
   2  11   3        2.56        1.88      1.10 o 
   3  11   3        7.11        8.55      1.21 o 
   4  11   3        5.26        3.53      1.22 o 
   5  11   3        9.60        8.94      1.36 o 
   6  11   3        0.34        0.86      1.15 o 
   7  11   3        0.46       -0.36      1.37 o 
  -3  12   3       25.30       22.53      1.76 o 
  -2  12   3       18.06       13.73      1.50 o 
  -1  12   3        0.13        1.09      0.67 o 
   0  12   3        1.02        2.90      1.01 o 
   1  12   3       14.65       13.30      0.94 o 
   2  12   3       13.18        9.90      1.32 o 
   3  12   3       13.64       11.20      1.44 o 
   4  12   3        0.40       -0.94      1.19 o 
   5  12   3       12.89       14.89      1.57 o 
   6  12   3       10.88        9.21      1.68 o 
  -2  13   3        3.81        6.27      1.12 o 
  -1  13   3        0.02        0.05      0.81 o 
   0  13   3        0.26        0.53      0.78 o 
   1  13   3        0.29        0.07      0.80 o 
   2  13   3        7.96        7.22      1.35 o 
   3  13   3       19.11       16.14      1.58 o 
   4  13   3        1.19        0.49      1.28 o 
   5  13   3        0.03       -0.47      1.31 o 
  -1  14   3        1.74        1.10      1.01 o 
   0  14   3       11.14       16.16      1.26 o 
   1  14   3        0.38        1.21      0.86 o 
   2  14   3        1.04       -0.39      1.37 o 
   3  14   3        1.93        2.89      1.30 o 
   4  14   3        1.03        1.32      1.37 o 
  -3 -12   4       16.01       14.94      1.81 o 
  -2 -12   4       47.70       40.70      2.43 o 
  -1 -12   4        7.80        8.08      1.16 o 
   0 -12   4        3.52        3.61      0.98 o 
   1 -12   4        9.91       11.63      1.12 o 
   2 -12   4        6.18        7.33      1.48 o 
  -5 -11   4        1.20        1.35      1.52 o 
  -4 -11   4       11.36       11.11      1.77 o 
  -3 -11   4        7.51        5.77      1.52 o 
  -2 -11   4       20.18       17.79      1.75 o 
  -1 -11   4       24.81       24.98      1.27 o 
   0 -11   4        2.67        1.63      0.84 o 
   1 -11   4        4.66        3.75      0.89 o 
   2 -11   4        0.90        0.46      1.16 o 
   3 -11   4       10.21       12.10      1.48 o 
  -5 -10   4       21.92       21.53      1.97 o 
  -4 -10   4        0.74       -1.37      1.37 o 
  -3 -10   4        2.41        1.74      1.40 o 
  -2 -10   4       19.34       16.66      1.57 o 
  -1 -10   4       40.69       40.80      1.30 o 
   0 -10   4       23.63       23.23      1.10 o 
   1 -10   4        0.00       -0.07      0.74 o 
   2 -10   4        5.26        6.78      1.10 o 
   3 -10   4        1.35        2.16      1.09 o 
   4 -10   4        0.47        0.91      1.03 o 
  -6  -9   4       14.36       14.05      1.82 o 
  -5  -9   4        0.20        0.82      1.31 o 
  -4  -9   4        9.93       13.11      1.46 o 
  -3  -9   4        6.55        4.58      1.27 o 
  -2  -9   4        2.65        0.75      1.10 o 
  -1  -9   4        6.99        6.92      0.86 o 
   0  -9   4       26.19       25.98      2.03 o 
   1  -9   4       16.20       16.22      0.92 o 
   2  -9   4        2.11        2.31      1.00 o 
   3  -9   4        0.06        0.51      0.96 o 
   4  -9   4        2.20        4.04      1.01 o 
   5  -9   4       10.48        9.26      1.45 o 
  -7  -8   4        1.66        0.06      1.54 o 
  -6  -8   4        3.50       -0.95      1.58 o 
  -5  -8   4        1.59        2.72      1.23 o 
  -4  -8   4       16.21       15.49      1.45 o 
  -3  -8   4       16.47       15.08      1.33 o 
  -2  -8   4        1.73        0.66      1.10 o 
  -1  -8   4      109.42      107.51      2.89 o 
   0  -8   4      140.89      133.79      3.10 o 
   1  -8   4       10.39       11.68      1.01 o 
   2  -8   4        8.05        8.43      1.05 o 
   3  -8   4        0.37       -0.86      0.86 o 
   4  -8   4        4.70        5.83      0.96 o 
   5  -8   4        5.83        5.88      1.14 o 
   6  -8   4        1.63        2.65      1.21 o 
  -7  -7   4        0.50        1.98      1.44 o 
  -6  -7   4       67.13       70.85      2.52 o 
  -5  -7   4       29.68       29.52      1.69 o 
  -4  -7   4        9.49       10.20      1.26 o 
  -3  -7   4        3.60        3.17      1.10 o 
  -2  -7   4        0.00        0.49      0.94 o 
  -1  -7   4      199.97      204.79      4.41 o 
   0  -7   4       45.25       44.76      1.73 o 
   1  -7   4        2.35        3.69      0.63 o 
   2  -7   4        1.10        0.59      0.82 o 
   3  -7   4        0.04        1.11      0.82 o 
   4  -7   4       25.49       24.48      1.48 o 
   5  -7   4        3.30        2.64      1.06 o 
   6  -7   4        1.72        1.75      1.12 o 
  -7  -6   4        0.37       -1.09      1.33 o 
  -6  -6   4       11.79       11.06      1.37 o 
  -5  -6   4        2.61        1.91      1.07 o 
  -4  -6   4       11.57       13.83      1.30 o 
  -3  -6   4        0.03       -0.95      0.95 o 
  -2  -6   4        7.46        9.02      1.10 o 
  -1  -6   4      168.46      178.84      4.62 o 
   0  -6   4       34.79       37.92      2.79 o 
   1  -6   4        7.41        8.86      0.63 o 
   2  -6   4       22.47       23.78      1.37 o 
   3  -6   4       64.70       67.84      3.28 o 
   4  -6   4        0.00       -0.50      0.79 o 
   5  -6   4        0.95        0.52      0.97 o 
   6  -6   4       52.95       54.75      2.36 o 
   7  -6   4       15.89       19.35      1.70 o 
  -8  -5   4        1.86        2.33      1.49 o 
  -7  -5   4        0.45        0.16      1.34 o 
  -6  -5   4        9.14        9.74      1.28 o 
  -5  -5   4       10.13       12.49      1.24 o 
  -4  -5   4       23.23       20.89      1.30 o 
  -3  -5   4       59.13       51.53      2.70 o 
  -2  -5   4       32.48       34.10      1.86 o 
  -1  -5   4        7.50        7.09      0.63 o 
   0  -5   4        2.63        3.31      0.54 o 
   1  -5   4        0.00       -0.54      0.54 o 
   2  -5   4       15.07       16.58      0.97 o 
   3  -5   4       12.85       11.73      0.89 o 
   4  -5   4       14.78       14.18      1.09 o 
   5  -5   4        1.00       -0.52      0.84 o 
   6  -5   4       28.94       28.50      1.70 o 
   7  -5   4        5.12        4.27      1.19 o 
  -8  -4   4       11.48        7.48      1.64 o 
  -7  -4   4        0.26       -0.90      1.17 o 
  -6  -4   4       41.46       36.14      1.94 o 
  -5  -4   4       48.31       51.39      2.61 o 
  -4  -4   4        0.09       -0.26      0.92 o 
  -3  -4   4      227.34      221.88      7.43 o 
  -2  -4   4        4.78        6.94      0.86 o 
  -1  -4   4        0.81        0.84      0.47 o 
   0  -4   4        1.56        1.14      0.45 o 
   1  -4   4        0.28        0.00      0.41 o 
   2  -4   4      189.32      183.47      6.94 o 
   3  -4   4       80.34       93.86      4.39 o 
   4  -4   4        0.04       -0.10      0.65 o 
   5  -4   4        1.67        2.04      0.81 o 
   6  -4   4       34.61       36.30      1.84 o 
   7  -4   4        0.80        0.43      1.00 o 
   8  -4   4        0.41        0.39      1.09 o 
  -8  -3   4        1.83        1.60      1.36 o 
  -7  -3   4        1.28        1.03      1.18 o 
  -6  -3   4       20.73       19.40      1.43 o 
  -5  -3   4      159.38      148.71      4.81 o 
  -4  -3   4      185.05      167.03      5.95 o 
  -3  -3   4       27.03       33.56      1.57 o 
  -2  -3   4      173.35      195.19      7.71 o 
  -1  -3   4        5.74        7.84      0.52 o 
   0  -3   4      262.84      288.78      6.81 o 
   1  -3   4       43.88       47.21      1.82 o 
   2  -3   4      567.26      610.80     13.51 o 
   3  -3   4        1.32        1.75      0.52 o 
   4  -3   4       80.79       77.21      3.33 o 
   5  -3   4      198.83      193.18      5.59 o 
   6  -3   4       92.10       99.30      3.14 o 
   7  -3   4        6.14        8.25      1.19 o 
   8  -3   4        0.41        0.50      0.99 o 
  -8  -2   4        1.82        3.40      1.31 o 
  -7  -2   4        2.13        0.35      1.17 o 
  -6  -2   4        3.87        4.78      1.06 o 
  -5  -2   4        2.64        1.76      0.99 o 
  -4  -2   4       16.30       16.30      1.09 o 
  -3  -2   4        3.11        4.56      0.75 o 
  -2  -2   4      209.33      238.33      8.77 o 
  -1  -2   4      363.61      465.23     12.29 o 
   0  -2   4      186.56      224.33      6.00 o 
   1  -2   4        0.74        0.15      0.32 o 
   2  -2   4      453.54      499.75     12.54 o 
   3  -2   4        2.95        3.14      0.56 o 
   4  -2   4      264.42      237.76      7.85 o 
   5  -2   4       67.86       64.56      3.13 o 
   6  -2   4        9.02       10.11      1.01 o 
   7  -2   4        0.44       -0.68      0.87 o 
   8  -2   4        7.24        9.08      1.35 o 
  -8  -1   4        0.30        1.57      1.20 o 
  -7  -1   4        1.02       -0.45      1.05 o 
  -6  -1   4        8.44        9.54      1.09 o 
  -5  -1   4       16.53       16.85      1.30 o 
  -4  -1   4      491.58      459.50     10.48 o 
  -3  -1   4        8.38        6.79      0.77 o 
  -2  -1   4      633.14      729.68     14.94 o 
  -1  -1   4     1969.05     2262.51     63.39 o 
   0  -1   4      194.03      186.52      5.38 o 
   1  -1   4     2342.54     2613.76     31.90 o 
   2  -1   4       47.61       55.17      2.80 o 
   3  -1   4      117.20      113.86      5.95 o 
   4  -1   4       34.78       36.72      1.79 o 
   5  -1   4      295.38      266.04      7.45 o 
   6  -1   4       31.16       29.53      1.42 o 
   7  -1   4        1.90        2.37      0.82 o 
   8  -1   4        1.04        4.03      0.93 o 
  -8   0   4        0.25        1.81      1.09 o 
  -7   0   4       11.86       14.41      1.36 o 
  -6   0   4       10.74       12.03      1.12 o 
  -5   0   4      726.93      701.92     10.98 o 
  -4   0   4      194.01      193.20      7.01 o 
  -3   0   4        0.03       -0.16      0.60 o 
  -2   0   4     1267.01     1417.39     21.03 o 
  -1   0   4      515.40      558.45     12.29 o 
   0   0   4      158.05      176.44      8.79 o 
   1   0   4      803.49      889.46     11.17 o 
   2   0   4      113.23      106.56      5.47 o 
   3   0   4       97.91       93.14      4.85 o 
   4   0   4      416.60      364.33     10.10 o 
   5   0   4      129.38      116.38      5.23 o 
   6   0   4       16.43       12.75      1.06 o 
   7   0   4        3.03        3.59      0.86 o 
   8   0   4        0.58        0.16      0.96 o 
   9   0   4        5.80        8.93      1.33 o 
  -8   1   4        0.15        0.55      1.14 o 
  -7   1   4        2.32        1.46      1.05 o 
  -6   1   4       49.06       49.65      2.29 o 
  -5   1   4       21.15       22.91      1.31 o 
  -4   1   4        8.91        7.84      0.86 o 
  -3   1   4        0.24        0.58      0.61 o 
  -2   1   4     1255.89     1381.99     20.76 o 
  -1   1   4       38.37       59.00      1.77 o 
   0   1   4      269.33      279.68      5.98 o 
   1   1   4       82.76       83.44      3.49 o 
   2   1   4     1469.45     1448.81     21.02 o 
   3   1   4     1069.72     1014.89     18.38 o 
   4   1   4       20.97       18.26      1.10 o 
   5   1   4       68.78       63.20      3.54 o 
   6   1   4       37.76       34.28      1.73 o 
   7   1   4        0.06        1.31      0.73 o 
   8   1   4        6.40        6.13      1.14 o 
   9   1   4        5.09        4.34      1.31 o 
  -8   2   4        6.64       10.63      1.40 o 
  -7   2   4        3.02        2.73      1.04 o 
  -6   2   4      140.87      137.52      3.80 o 
  -5   2   4      248.46      240.29      6.26 o 
  -4   2   4       76.21       76.93      4.26 o 
  -3   2   4      270.76      257.63      8.74 o 
  -2   2   4       21.11       21.62      1.13 o 
  -1   2   4       40.10       44.32      1.62 o 
   0   2   4      161.82      177.30      4.89 o 
   1   2   4       70.59       63.80      2.11 o 
   2   2   4      193.53      184.10      7.69 o 
   3   2   4       40.23       40.72      2.02 o 
   4   2   4        9.14       10.41      0.69 o 
   5   2   4       15.66       14.83      0.97 o 
   6   2   4       11.89       11.04      1.00 o 
   7   2   4        0.11        0.47      0.74 o 
   8   2   4        0.58        1.43      0.91 o 
   9   2   4        0.21        0.95      1.05 o 
  -8   3   4        9.62       12.47      1.46 o 
  -7   3   4        7.08        8.35      1.12 o 
  -6   3   4       17.18       18.41      1.35 o 
  -5   3   4       38.26       33.53      1.69 o 
  -4   3   4        0.21       -0.18      0.56 o 
  -3   3   4      545.01      523.96     12.35 o 
  -2   3   4        1.72        2.55      0.53 o 
  -1   3   4       26.84       26.95      1.47 o 
   0   3   4       12.42       12.31      0.44 o 
   1   3   4        3.85        2.99      0.29 o 
   2   3   4      636.81      619.42     14.06 o 
   3   3   4       67.67       61.90      3.41 o 
   4   3   4        2.53        3.06      0.50 o 
   5   3   4       28.21       26.73      1.68 o 
   6   3   4       10.30       11.20      0.95 o 
   7   3   4        8.81        8.62      1.04 o 
   8   3   4        4.91        3.37      1.04 o 
   9   3   4        0.00       -0.12      1.14 o 
  -8   4   4        2.26        3.40      1.10 o 
  -7   4   4        5.68        5.64      1.12 o 
  -6   4   4       65.00       63.17      2.44 o 
  -5   4   4        0.00        0.26      0.67 o 
  -4   4   4       23.24       21.85      1.42 o 
  -3   4   4       42.92       39.74      2.04 o 
  -2   4   4        4.87        6.95      0.62 o 
  -1   4   4       32.50       34.07      1.20 o 
   0   4   4        1.58        2.31      0.31 o 
   1   4   4       18.73       12.97      0.49 o 
   2   4   4      123.38      133.30      6.63 o 
   3   4   4        1.38        0.91      0.47 o 
   4   4   4        1.10        0.91      0.48 o 
   5   4   4       27.15       26.83      1.42 o 
   6   4   4       10.78       10.48      1.04 o 
   7   4   4        6.54        5.83      0.98 o 
   8   4   4        4.70        4.87      1.05 o 
   9   4   4       16.61       19.58      1.80 o 
  -7   5   4       34.95       29.40      1.84 o 
  -6   5   4       60.45       57.83      2.15 o 
  -5   5   4        0.02        1.05      0.69 o 
  -4   5   4        8.30        7.66      0.84 o 
  -3   5   4        0.82        2.02      0.61 o 
  -2   5   4      135.12      137.70      6.44 o 
  -1   5   4       63.32       70.29      2.72 o 
   0   5   4      130.79      152.85      5.09 o 
   1   5   4      516.56      543.19     20.66 o 
   2   5   4       21.90       22.50      0.91 o 
   3   5   4        3.45        6.83      0.59 o 
   4   5   4        7.51        5.96      0.65 o 
   5   5   4        7.49        8.14      0.82 o 
   6   5   4       16.08       12.24      1.13 o 
   7   5   4        0.34        2.51      0.87 o 
   8   5   4        0.36        0.38      1.00 o 
   9   5   4        2.08       -1.45      1.45 o 
  -7   6   4        9.61       13.12      1.41 o 
  -6   6   4        0.16       -0.86      0.91 o 
  -5   6   4        0.62        0.47      0.81 o 
  -4   6   4       51.36       44.06      2.28 o 
  -3   6   4       10.93       10.81      0.85 o 
  -2   6   4      125.51      128.75      5.95 o 
  -1   6   4       47.48       48.31      1.51 o 
   0   6   4       36.18       46.53      1.78 o 
   1   6   4      354.30      386.92      7.79 o 
   2   6   4        3.90        2.55      0.61 o 
   3   6   4       46.17       40.24      2.23 o 
   4   6   4       11.53        8.10      0.78 o 
   5   6   4       18.43       15.11      1.05 o 
   6   6   4       59.48       50.21      2.84 o 
   7   6   4        3.64        4.48      0.90 o 
   8   6   4        8.03        9.05      1.41 o 
   9   6   4       32.31       41.29      2.40 o 
  -7   7   4        0.37       -1.19      1.19 o 
  -6   7   4        0.07       -0.06      0.90 o 
  -5   7   4       15.98       15.40      1.31 o 
  -4   7   4       28.52       26.03      1.34 o 
  -3   7   4       19.97       19.84      1.16 o 
  -2   7   4      171.83      173.24      6.61 o 
  -1   7   4        2.15        3.39      0.74 o 
   0   7   4       40.10       48.98      1.83 o 
   1   7   4      105.91      112.39      6.65 o 
   2   7   4       52.58       60.72      2.97 o 
   3   7   4      221.95      234.26      7.97 o 
   4   7   4      195.26      216.42      6.77 o 
   5   7   4      111.17      112.32      4.46 o 
   6   7   4        0.73        1.18      0.93 o 
   7   7   4        0.57        0.17      0.92 o 
   8   7   4        0.24       -1.15      1.15 o 
  -6   8   4        0.21        1.15      0.91 o 
  -5   8   4        0.00        0.75      0.80 o 
  -4   8   4        1.75        3.33      0.87 o 
  -3   8   4       21.92       22.66      1.23 o 
  -2   8   4       97.46       91.89      4.34 o 
  -1   8   4        0.02       -0.24      0.86 o 
   0   8   4        7.56       10.09      0.93 o 
   1   8   4      128.63      143.94      4.40 o 
   2   8   4      116.27      130.93      6.05 o 
   3   8   4      138.81      155.80      6.00 o 
   4   8   4       34.25       32.64      1.58 o 
   5   8   4        1.12        1.10      0.90 o 
   6   8   4       34.60       29.23      1.54 o 
   7   8   4        0.06        0.40      0.99 o 
   8   8   4        8.03        8.95      1.60 o 
  -6   9   4        1.93        2.10      1.10 o 
  -5   9   4        1.41        0.06      1.01 o 
  -4   9   4        4.98        3.45      0.99 o 
  -3   9   4       46.32       48.37      2.07 o 
  -2   9   4      100.57      100.95      3.98 o 
  -1   9   4       23.34       24.97      1.08 o 
   0   9   4      223.03      238.92      4.99 o 
   1   9   4       22.10       26.95      0.99 o 
   2   9   4       40.76       41.01      2.30 o 
   3   9   4       10.03       10.70      1.10 o 
   4   9   4       24.64       25.82      1.36 o 
   5   9   4       43.04       39.07      1.83 o 
   6   9   4        2.72       -0.28      1.20 o 
   7   9   4        0.77       -0.74      1.04 o 
   8   9   4        0.00       -1.15      1.32 o 
  -5  10   4        2.90        4.17      1.01 o 
  -4  10   4       12.32       11.15      1.26 o 
  -3  10   4       12.75       14.87      1.17 o 
  -2  10   4        0.92        0.41      0.94 o 
  -1  10   4       82.39       88.02      2.60 o 
   0  10   4        4.48        4.06      0.73 o 
   1  10   4       91.90       84.36      2.87 o 
   2  10   4        0.13        2.33      0.90 o 
   3  10   4       30.71       31.84      1.62 o 
   4  10   4        7.14        6.83      1.08 o 
   5  10   4        6.23        5.69      1.23 o 
   6  10   4        5.51        4.16      1.23 o 
   7  10   4        3.15        5.46      1.33 o 
  -4  11   4        0.14       -1.15      1.15 o 
  -3  11   4        5.28        5.62      1.18 o 
  -2  11   4       19.02       19.88      1.42 o 
  -1  11   4        1.59        0.44      0.71 o 
   0  11   4       35.88       35.46      1.46 o 
   1  11   4       35.11       31.07      3.66 o 
   2  11   4      131.24      140.05      4.24 o 
   3  11   4       79.55       82.06      3.29 o 
   4  11   4       14.53       13.22      1.41 o 
   5  11   4        0.06        0.34      1.10 o 
   6  11   4        0.13        0.11      1.17 o 
   7  11   4        0.07       -1.25      1.29 o 
  -3  12   4        1.48        0.39      1.20 o 
  -2  12   4       84.50       83.14      2.65 o 
  -1  12   4       39.45       37.41      1.89 o 
   0  12   4       11.28       12.16      0.98 o 
   1  12   4        5.84        6.81      0.81 o 
   2  12   4       36.73       31.93      1.70 o 
   3  12   4       38.07       37.24      1.82 o 
   4  12   4       41.68       44.02      2.01 o 
   5  12   4        0.14        0.95      1.13 o 
   6  12   4        4.81        5.94      1.33 o 
  -2  13   4       17.34       21.90      1.61 o 
  -1  13   4       11.58       12.14      1.42 o 
   0  13   4       39.32       41.60      1.77 o 
   1  13   4       18.61       16.47      1.06 o 
   2  13   4       11.11        8.86      1.41 o 
   3  13   4        0.96        2.68      1.21 o 
   4  13   4        0.16       -1.23      1.23 o 
   5  13   4        5.28        6.39      1.49 o 
  -1  14   4        6.47        6.93      1.29 o 
   0  14   4       28.82       32.98      1.45 o 
   1  14   4        0.63        0.20      0.86 o 
   2  14   4        5.14        5.30      1.35 o 
   3  14   4        1.07       -1.51      1.51 o 
   4  14   4        0.71       -0.60      1.36 o 
  -2 -12   5       20.86       19.94      2.03 o 
  -1 -12   5       11.62       11.39      1.17 o 
   0 -12   5        5.52        6.05      1.04 o 
  -4 -11   5       19.39       20.72      1.92 o 
  -3 -11   5        3.12        2.66      1.46 o 
  -2 -11   5       92.70       82.21      2.89 o 
  -1 -11   5        0.19        1.04      0.89 o 
   0 -11   5        2.50        2.58      0.96 o 
   1 -11   5        1.81        0.19      0.92 o 
   2 -11   5       11.58       12.82      1.63 o 
  -5 -10   5        6.69        6.49      1.70 o 
  -4 -10   5        4.22        6.69      1.59 o 
  -3 -10   5        2.29        2.15      1.40 o 
  -2 -10   5       24.08       22.27      1.82 o 
  -1 -10   5        1.87        0.69      1.43 o 
   0 -10   5        7.33        5.69      0.98 o 
   1 -10   5       97.79       98.80      2.06 o 
   2 -10   5        0.02        0.99      1.04 o 
   3 -10   5        0.32       -0.06      1.02 o 
   4 -10   5        0.26       -1.10      1.10 o 
  -6  -9   5        1.33       -0.13      1.53 o 
  -5  -9   5       46.01       53.99      2.51 o 
  -4  -9   5        0.18       -1.03      1.36 o 
  -3  -9   5       12.30       10.80      1.47 o 
  -2  -9   5       32.12       28.08      1.70 o 
  -1  -9   5       27.15       25.22      1.20 o 
   0  -9   5       12.91       13.45      0.96 o 
   1  -9   5        8.18        8.09      0.87 o 
   2  -9   5       26.30       26.40      1.67 o 
   3  -9   5        4.25        5.06      1.12 o 
   4  -9   5       16.82       17.84      1.56 o 
   5  -9   5        4.41        3.49      1.31 o 
  -6  -8   5        5.19        8.34      1.64 o 
  -5  -8   5        2.10        3.30      1.36 o 
  -4  -8   5        9.54        8.79      1.48 o 
  -3  -8   5       40.40       36.73      1.84 o 
  -2  -8   5       47.24       46.94      2.29 o 
  -1  -8   5      279.31      273.68      3.90 o 
   0  -8   5       28.26       27.03      1.08 o 
   1  -8   5        2.29        2.91      0.72 o 
   2  -8   5        0.73       -0.89      1.00 o 
   3  -8   5        0.97        1.47      0.93 o 
   4  -8   5        2.42        2.56      1.03 o 
   5  -8   5        2.48        2.68      1.19 o 
  -7  -7   5       23.05       19.32      2.17 o 
  -6  -7   5       18.40       24.34      1.90 o 
  -5  -7   5        5.89        8.00      1.39 o 
  -4  -7   5       22.18       20.37      1.57 o 
  -3  -7   5       88.99       87.74      3.41 o 
  -2  -7   5       14.02       13.13      1.30 o 
  -1  -7   5        3.01        2.34      0.76 o 
   0  -7   5       70.42       70.01      2.38 o 
   1  -7   5       35.07       30.25      1.09 o 
   2  -7   5        8.04        7.28      1.00 o 
   3  -7   5        0.00       -0.26      0.84 o 
   4  -7   5        0.03        1.45      0.90 o 
   5  -7   5        3.76        3.76      1.14 o 
   6  -7   5        1.13        3.23      1.08 o 
  -7  -6   5       17.16       15.87      1.97 o 
  -6  -6   5       39.40       42.81      2.22 o 
  -5  -6   5        0.82        0.38      1.12 o 
  -4  -6   5        0.08        0.08      1.09 o 
  -3  -6   5       10.45        9.60      1.16 o 
  -2  -6   5        4.36        5.02      1.04 o 
  -1  -6   5       13.57       13.53      0.82 o 
   0  -6   5       58.74       56.41      1.99 o 
   1  -6   5        5.20        4.52      0.90 o 
   2  -6   5        0.93        1.35      0.77 o 
   3  -6   5       13.99       17.34      1.23 o 
   4  -6   5        8.79        6.90      1.03 o 
   5  -6   5        3.80        3.60      1.01 o 
   6  -6   5        0.00        0.34      1.01 o 
  -7  -5   5        8.92        8.18      1.75 o 
  -6  -5   5        7.96        7.81      1.39 o 
  -5  -5   5        0.88        2.91      1.04 o 
  -4  -5   5       14.09       13.69      1.22 o 
  -3  -5   5      106.44       91.72      4.18 o 
  -2  -5   5       25.85       24.97      1.31 o 
  -1  -5   5        3.72        4.03      0.64 o 
   0  -5   5        5.22        5.78      1.22 o 
   1  -5   5        0.03        0.27      0.50 o 
   2  -5   5        3.98        4.20      0.73 o 
   3  -5   5       55.50       54.84      2.78 o 
   4  -5   5        0.99        2.40      0.73 o 
   5  -5   5        9.34        9.24      1.15 o 
   6  -5   5        7.47        6.83      1.18 o 
   7  -5   5        2.08        1.86      1.12 o 
  -7  -4   5       90.55      100.21      3.11 o 
  -6  -4   5        0.10       -1.09      1.09 o 
  -5  -4   5        9.20       11.48      1.25 o 
  -4  -4   5        0.36        1.29      0.93 o 
  -3  -4   5        1.33        1.13      0.95 o 
  -2  -4   5       59.79       59.31      3.19 o 
  -1  -4   5        0.01        0.31      0.53 o 
   0  -4   5       11.23       13.04      1.22 o 
   1  -4   5        7.60        9.47      0.56 o 
   2  -4   5        5.98        7.34      0.74 o 
   3  -4   5       60.52       65.64      3.67 o 
   4  -4   5       32.79       32.19      1.54 o 
   5  -4   5        4.43        3.81      0.89 o 
   6  -4   5        0.12        0.73      0.85 o 
   7  -4   5       13.30       13.63      1.48 o 
  -8  -3   5        3.08        3.81      1.46 o 
  -7  -3   5       18.34       22.23      1.80 o 
  -6  -3   5        0.03       -0.78      1.08 o 
  -5  -3   5        5.98        6.90      1.13 o 
  -4  -3   5        0.23        1.55      0.89 o 
  -3  -3   5       85.47       85.16      4.10 o 
  -2  -3   5       68.87       79.68      4.15 o 
  -1  -3   5       74.85       86.16      5.47 o 
   0  -3   5        0.04        0.74      0.39 o 
   1  -3   5       44.68       39.49      1.51 o 
   2  -3   5       16.99       15.25      0.84 o 
   3  -3   5      123.13      111.78      5.42 o 
   4  -3   5        0.00       -0.65      0.65 o 
   5  -3   5       68.28       70.97      3.16 o 
   6  -3   5       40.84       46.67      1.91 o 
   7  -3   5       12.54       12.50      1.33 o 
   8  -3   5        0.22       -1.02      1.05 o 
  -8  -2   5        2.62        4.39      1.48 o 
  -7  -2   5        8.54        8.95      1.50 o 
  -6  -2   5        3.02        1.03      1.12 o 
  -5  -2   5       10.23       11.12      1.17 o 
  -4  -2   5        5.27        7.25      0.96 o 
  -3  -2   5        4.14        4.42      0.84 o 
  -2  -2   5        0.38        2.16      0.71 o 
  -1  -2   5       91.51       89.32      3.44 o 
   0  -2   5       27.95       35.17      1.29 o 
   1  -2   5       12.89       16.91      0.60 o 
   2  -2   5       25.53       28.44      1.39 o 
   3  -2   5       23.23       30.37      1.18 o 
   4  -2   5        4.46        2.88      0.66 o 
   5  -2   5      106.19      108.31      4.22 o 
   6  -2   5       22.52       19.44      1.30 o 
   7  -2   5        0.40        0.41      0.86 o 
   8  -2   5        0.18        0.55      0.98 o 
  -8  -1   5       25.88       27.49      2.10 o 
  -7  -1   5       15.18       14.97      1.53 o 
  -6  -1   5        0.42       -0.79      0.98 o 
  -5  -1   5       62.17       61.97      3.06 o 
  -4  -1   5      378.45      394.98      8.88 o 
  -3  -1   5        4.90        7.32      0.84 o 
  -2  -1   5      371.35      446.82     11.48 o 
  -1  -1   5      185.20      219.26      5.96 o 
   0  -1   5       60.22       61.34      2.27 o 
   1  -1   5       77.30       95.29      3.32 o 
   2  -1   5      428.77      498.74     12.07 o 
   3  -1   5      262.51      286.01      9.05 o 
   4  -1   5       16.30       16.02      0.92 o 
   5  -1   5        6.54        8.48      0.93 o 
   6  -1   5       25.75       25.73      1.42 o 
   7  -1   5        1.99        1.59      0.86 o 
   8  -1   5        7.46       11.39      1.30 o 
  -8   0   5        4.73        3.90      1.30 o 
  -7   0   5        3.44        4.11      1.27 o 
  -6   0   5        2.19        1.49      0.99 o 
  -5   0   5       53.10       52.66      2.47 o 
  -4   0   5       45.93       43.54      2.30 o 
  -3   0   5        5.77        6.07      0.81 o 
  -2   0   5        4.50        4.06      0.71 o 
  -1   0   5      154.42      170.49      5.44 o 
   0   0   5        7.44       12.12      0.51 o 
   1   0   5      104.95      119.56      4.26 o 
   2   0   5       99.13      133.39      6.07 o 
   3   0   5       37.33       36.97      1.75 o 
   4   0   5        1.14        1.30      0.57 o 
   5   0   5      689.90      641.56     11.23 o 
   6   0   5        3.15        2.51      0.88 o 
   7   0   5        5.41        5.99      0.91 o 
   8   0   5        0.62        1.30      0.93 o 
  -8   1   5        0.24        1.01      1.06 o 
  -7   1   5        0.26       -1.07      1.07 o 
  -6   1   5        3.95        5.30      1.04 o 
  -5   1   5       30.82       27.97      1.45 o 
  -4   1   5       51.63       53.04      2.37 o 
  -3   1   5        2.23        3.37      0.74 o 
  -2   1   5       47.96       53.01      2.87 o 
  -1   1   5     1652.68     1893.68     17.07 o 
   0   1   5      130.20      156.28      5.03 o 
   1   1   5        0.42        1.29      0.31 o 
   2   1   5     2215.39     2299.77     26.85 o 
   3   1   5      979.23      929.01     16.96 o 
   4   1   5       69.85       70.59      3.52 o 
   5   1   5       17.87       15.85      1.17 o 
   6   1   5        2.19        2.81      0.76 o 
   7   1   5        0.29       -0.09      0.79 o 
   8   1   5        0.04        0.66      0.99 o 
   9   1   5        1.19        0.97      1.20 o 
  -8   2   5        3.05        1.93      1.44 o 
  -7   2   5        2.56        3.06      1.12 o 
  -6   2   5        2.77        3.14      0.87 o 
  -5   2   5       13.76       11.73      1.08 o 
  -4   2   5      631.85      612.74     11.06 o 
  -3   2   5      306.32      326.20      9.38 o 
  -2   2   5       41.76       38.91      2.27 o 
  -1   2   5      470.79      600.69     10.44 o 
   0   2   5       18.93       20.44      0.76 o 
   1   2   5      720.31      793.09     27.37 o 
   2   2   5        8.08       16.54      0.83 o 
   3   2   5       12.14       12.95      0.75 o 
   4   2   5      139.15      119.68      5.30 o 
   5   2   5       74.88       69.27      3.01 o 
   6   2   5      110.61       97.00      4.03 o 
   7   2   5        8.52        8.82      1.05 o 
   8   2   5       12.72       11.38      1.41 o 
   9   2   5        2.04        2.24      1.27 o 
  -8   3   5        0.00       -1.21      1.21 o 
  -7   3   5        4.54        4.13      1.18 o 
  -6   3   5       69.47       69.30      2.47 o 
  -5   3   5       22.63       22.71      1.26 o 
  -4   3   5      200.97      190.46      6.17 o 
  -3   3   5      385.79      355.21      9.79 o 
  -2   3   5      703.43      728.51     14.60 o 
  -1   3   5        0.61        1.17      0.32 o 
   0   3   5        0.49        0.85      0.38 o 
   1   3   5       41.10       38.75      1.33 o 
   2   3   5      162.91      162.76      7.30 o 
   3   3   5      307.38      297.61      9.43 o 
   4   3   5       78.64       66.18      2.98 o 
   5   3   5      134.20      119.36      5.21 o 
   6   3   5        7.24        5.22      0.93 o 
   7   3   5        0.12        0.79      0.74 o 
   8   3   5        1.27        1.45      0.91 o 
   9   3   5        1.80        3.37      1.22 o 
  -7   4   5        0.08       -1.00      1.00 o 
  -6   4   5        0.54       -0.92      0.92 o 
  -5   4   5       29.44       25.22      1.36 o 
  -4   4   5       21.22       18.19      1.11 o 
  -3   4   5      179.51      155.02      6.50 o 
  -2   4   5      137.12      129.28      5.92 o 
  -1   4   5        2.58        2.21      0.36 o 
   0   4   5       74.85       78.51      2.71 o 
   1   4   5        5.01        9.43      0.42 o 
   2   4   5       27.18       26.36      1.37 o 
   3   4   5      246.45      237.73      8.60 o 
   4   4   5       23.41       24.45      1.32 o 
   5   4   5       20.04       21.70      1.19 o 
   6   4   5      146.18      149.98      4.85 o 
   7   4   5        1.19        2.21      0.81 o 
   8   4   5        2.35        2.69      1.03 o 
   9   4   5        0.04       -1.20      1.20 o 
  -7   5   5        7.44        3.54      1.22 o 
  -6   5   5       40.15       41.48      1.93 o 
  -5   5   5       11.55       10.94      1.05 o 
  -4   5   5        5.26        5.23      0.75 o 
  -3   5   5       70.77       72.65      3.74 o 
  -2   5   5       29.12       26.86      1.44 o 
  -1   5   5      102.30       94.42      5.06 o 
   0   5   5       83.64       97.87      5.02 o 
   1   5   5        9.00       10.08      0.45 o 
   2   5   5        7.74        9.68      0.65 o 
   3   5   5        0.00       -0.49      0.51 o 
   4   5   5        3.85        2.47      0.65 o 
   5   5   5       10.00        8.03      0.86 o 
   6   5   5       35.14       30.95      1.50 o 
   7   5   5        3.07        1.39      0.91 o 
   8   5   5        0.91        0.87      1.06 o 
   9   5   5        6.42        8.07      1.45 o 
  -7   6   5       10.01       10.48      1.48 o 
  -6   6   5        1.41        1.89      0.92 o 
  -5   6   5        0.27        1.26      0.77 o 
  -4   6   5       67.16       64.23      3.15 o 
  -3   6   5       54.20       47.22      2.53 o 
  -2   6   5       25.26       22.99      1.08 o 
  -1   6   5        0.95        2.61      0.54 o 
   0   6   5      129.03      137.73      4.55 o 
   1   6   5       72.51       78.42      2.70 o 
   2   6   5        0.51        0.79      0.51 o 
   3   6   5       26.47       29.66      1.45 o 
   4   6   5       72.31       72.08      3.38 o 
   5   6   5       66.23       66.55      3.47 o 
   6   6   5        0.71        0.91      0.90 o 
   7   6   5       28.45       24.82      1.57 o 
   8   6   5        9.11        8.65      1.32 o 
   9   6   5        4.12        4.67      1.39 o 
  -6   7   5       21.47       23.52      1.64 o 
  -5   7   5        0.51        1.51      0.77 o 
  -4   7   5       23.37       21.64      1.22 o 
  -3   7   5       11.19        9.66      1.03 o 
  -2   7   5       81.49       80.99      3.75 o 
  -1   7   5       29.87       32.97      2.21 o 
   0   7   5       18.32       17.86      0.65 o 
   1   7   5       89.32       91.92      3.50 o 
   2   7   5        5.34        6.43      0.79 o 
   3   7   5       48.04       51.53      2.77 o 
   4   7   5       39.20       42.69      2.18 o 
   5   7   5       81.58       83.40      3.80 o 
   6   7   5        4.57        4.96      0.92 o 
   7   7   5        0.29        1.39      0.92 o 
   8   7   5        3.86        7.45      1.24 o 
  -6   8   5        3.64        3.01      1.16 o 
  -5   8   5        0.33        0.61      0.90 o 
  -4   8   5        1.60        3.25      0.89 o 
  -3   8   5       22.96       17.88      1.25 o 
  -2   8   5       67.69       63.53      3.18 o 
  -1   8   5       22.99       22.04      1.15 o 
   0   8   5        9.00        8.92      1.01 o 
   1   8   5        1.82        1.65      0.60 o 
   2   8   5        9.81        7.30      0.86 o 
   3   8   5        0.41       -0.76      0.76 o 
   4   8   5        7.92        8.00      1.03 o 
   5   8   5        4.09        4.42      0.95 o 
   6   8   5       47.12       43.77      2.19 o 
   7   8   5        1.98        3.11      1.14 o 
   8   8   5        0.38       -0.59      1.15 o 
  -6   9   5        2.44        2.77      1.23 o 
  -5   9   5        8.99        6.36      1.27 o 
  -4   9   5        0.32        1.06      0.83 o 
  -3   9   5        0.30        1.50      0.79 o 
  -2   9   5        3.58        3.63      0.93 o 
  -1   9   5        0.50       -0.10      0.57 o 
   0   9   5       11.74       14.00      1.32 o 
   1   9   5       56.70       49.87      1.89 o 
   2   9   5       61.38       66.04      3.50 o 
   3   9   5        1.35        1.45      0.85 o 
   4   9   5        3.96        4.25      0.90 o 
   5   9   5        0.58        1.24      0.92 o 
   6   9   5      104.46       98.37      2.98 o 
   7   9   5       13.57       16.31      1.48 o 
   8   9   5       14.73       17.54      1.73 o 
  -5  10   5        4.73        4.84      1.26 o 
  -4  10   5        8.68        7.97      1.27 o 
  -3  10   5        1.80        1.88      0.92 o 
  -2  10   5        0.87        0.67      0.81 o 
  -1  10   5        5.79        5.80      0.74 o 
   0  10   5       21.25       19.01      0.90 o 
   1  10   5      127.16      116.15      7.20 o 
   2  10   5      212.39      208.57      5.65 o 
   3  10   5        0.03        0.34      0.91 o 
   4  10   5       11.53       11.51      1.24 o 
   5  10   5        6.99        9.15      1.17 o 
   6  10   5        0.29        0.65      1.09 o 
   7  10   5        0.71       -0.44      1.29 o 
  -4  11   5        0.65        2.02      0.99 o 
  -3  11   5        9.95       11.56      1.23 o 
  -2  11   5        4.55        5.78      1.09 o 
  -1  11   5        9.05        9.78      0.81 o 
   0  11   5       11.44       12.28      0.82 o 
   1  11   5        3.16        0.67      0.69 o 
   2  11   5       15.06       14.09      1.36 o 
   3  11   5       57.99       60.43      2.70 o 
   4  11   5        0.67        0.89      1.07 o 
   5  11   5       25.42       23.85      1.68 o 
   6  11   5        5.90        4.06      1.26 o 
   7  11   5        0.63       -0.47      1.33 o 
  -3  12   5        0.12       -0.63      1.11 o 
  -2  12   5        0.03       -1.15      1.15 o 
  -1  12   5        0.14        0.20      0.73 o 
   0  12   5       43.84       51.11      1.58 o 
   1  12   5        1.28        2.17      0.74 o 
   2  12   5        0.26       -0.68      1.09 o 
   3  12   5       12.64       13.04      1.53 o 
   4  12   5        0.29       -0.10      1.15 o 
   5  12   5       20.78       19.51      1.71 o 
   6  12   5        5.57        4.72      1.49 o 
  -2  13   5        0.30        1.49      1.13 o 
  -1  13   5       12.90       12.28      1.01 o 
   0  13   5        6.23        6.92      0.93 o 
   1  13   5       19.44       19.54      1.35 o 
   2  13   5        2.68        1.90      1.20 o 
   3  13   5       23.76       22.04      1.80 o 
   4  13   5        8.46        7.67      1.49 o 
   5  13   5        4.48        4.42      1.39 o 
  -1  14   5        0.00       -0.54      0.88 o 
   0  14   5        6.31        6.38      1.02 o 
   1  14   5        4.99        4.10      0.98 o 
   2  14   5       19.84       22.27      1.71 o 
   3  14   5       33.12       32.86      2.03 o 
   4  14   5        0.40        0.65      1.31 o 
  -3 -11   6        0.05       -0.97      1.51 o 
  -2 -11   6        1.67        4.24      1.53 o 
  -1 -11   6        0.03       -0.64      0.94 o 
   0 -11   6        3.19        3.13      0.95 o 
   1 -11   6        0.15        0.82      0.85 o 
  -4 -10   6        1.14       -0.88      1.67 o 
  -3 -10   6        4.67        5.03      1.51 o 
  -2 -10   6        7.83       10.71      1.58 o 
  -1 -10   6       56.96       51.34      1.69 o 
   0 -10   6       21.42       20.77      1.27 o 
   1 -10   6        7.26        6.64      0.96 o 
   2 -10   6       69.10       67.27      2.65 o 
   3 -10   6        8.49       13.02      1.33 o 
  -5  -9   6        4.65        6.81      1.55 o 
  -4  -9   6        2.42        1.10      1.51 o 
  -3  -9   6        9.10        9.64      1.53 o 
  -2  -9   6       15.22       13.13      1.63 o 
  -1  -9   6       73.62       73.00      1.75 o 
   0  -9   6        0.25       -0.11      0.81 o 
   1  -9   6       87.58       79.36      3.55 o 
   2  -9   6        4.99        4.91      1.26 o 
   3  -9   6        4.82        3.31      1.31 o 
   4  -9   6        0.48        0.68      1.05 o 
  -6  -8   6        0.19        0.83      1.51 o 
  -5  -8   6        0.00       -0.64      1.46 o 
  -4  -8   6        9.07        9.09      1.41 o 
  -3  -8   6        6.56        5.14      1.33 o 
  -2  -8   6      167.43      156.35      3.50 o 
  -1  -8   6       60.72       61.65      3.05 o 
   0  -8   6        0.18        0.22      0.75 o 
   1  -8   6      108.59      107.78      2.16 o 
   2  -8   6        2.50        2.60      1.06 o 
   3  -8   6       24.86       23.70      1.72 o 
   4  -8   6        0.70        1.64      0.98 o 
   5  -8   6        2.61        4.07      1.22 o 
  -6  -7   6        0.39       -0.54      1.44 o 
  -5  -7   6       20.76       23.57      1.89 o 
  -4  -7   6        5.70        6.47      1.41 o 
  -3  -7   6        4.58        3.30      1.24 o 
  -2  -7   6       20.90       19.99      1.49 o 
  -1  -7   6       20.36       21.16      1.41 o 
   0  -7   6       54.51       54.15      2.04 o 
   1  -7   6      464.92      456.21      5.01 o 
   2  -7   6       58.61       48.99      2.38 o 
   3  -7   6        4.81        5.68      0.96 o 
   4  -7   6        0.66        0.93      0.97 o 
   5  -7   6        3.75        5.59      1.17 o 
   6  -7   6       15.83       18.96      1.67 o 
  -6  -6   6        0.24        0.57      1.35 o 
  -5  -6   6       52.57       58.60      2.28 o 
  -4  -6   6       27.96       26.24      1.74 o 
  -3  -6   6        0.01        0.66      0.97 o 
  -2  -6   6       31.79       29.94      1.63 o 
  -1  -6   6      219.45      221.36      4.10 o 
   0  -6   6      143.98      137.56      3.57 o 
   1  -6   6       94.14       90.74      2.99 o 
   2  -6   6       24.12       23.63      1.30 o 
   3  -6   6        0.00        0.00      0.87 o 
   4  -6   6        3.08        4.20      1.00 o 
   5  -6   6       12.02       11.62      1.26 o 
   6  -6   6        4.70        3.57      1.15 o 
  -7  -5   6       24.78       25.01      2.11 o 
  -6  -5   6        6.14        5.01      1.40 o 
  -5  -5   6        0.04       -0.23      1.11 o 
  -4  -5   6      119.39      102.47      3.44 o 
  -3  -5   6        3.39        7.26      1.10 o 
  -2  -5   6        0.81        0.24      0.98 o 
  -1  -5   6      130.86      136.78      3.72 o 
   0  -5   6        0.04        0.73      0.61 o 
   1  -5   6        0.76        0.79      0.58 o 
   2  -5   6        3.63        3.50      0.86 o 
   3  -5   6        0.55        1.52      0.78 o 
   4  -5   6        5.14        5.00      1.00 o 
   5  -5   6        4.33        3.91      1.01 o 
   6  -5   6        1.12        0.94      0.96 o 
   7  -5   6        3.88        4.31      1.15 o 
  -7  -4   6        3.04        4.56      1.42 o 
  -6  -4   6       19.81       21.25      1.80 o 
  -5  -4   6        0.02        1.49      1.06 o 
  -4  -4   6       19.10       15.96      1.34 o 
  -3  -4   6       76.11       62.20      3.31 o 
  -2  -4   6       91.18       84.73      4.13 o 
  -1  -4   6        7.91        7.02      0.69 o 
   0  -4   6      184.95      194.15      4.74 o 
   1  -4   6       33.48       33.38      1.81 o 
   2  -4   6       10.83        8.65      0.88 o 
   3  -4   6        1.27        1.91      0.68 o 
   4  -4   6       25.60       22.82      1.33 o 
   5  -4   6        3.53        5.56      0.99 o 
   6  -4   6       19.01       22.98      1.66 o 
   7  -4   6        1.73        3.36      0.99 o 
  -7  -3   6       22.64       22.04      2.11 o 
  -6  -3   6        0.16       -0.69      1.23 o 
  -5  -3   6        0.48       -0.17      1.08 o 
  -4  -3   6        0.30       -0.96      0.96 o 
  -3  -3   6       11.26       13.44      1.14 o 
  -2  -3   6       34.55       34.63      2.01 o 
  -1  -3   6       15.86       21.32      0.79 o 
   0  -3   6       61.39       63.55      3.67 o 
   1  -3   6        3.00        2.23      0.66 o 
   2  -3   6       47.61       49.76      2.92 o 
   3  -3   6        4.92        3.96      0.70 o 
   4  -3   6        1.69        2.32      0.67 o 
   5  -3   6        5.46        6.28      0.91 o 
   6  -3   6       24.18       24.09      1.49 o 
   7  -3   6       21.52       17.40      1.75 o 
  -7  -2   6        1.09       -0.46      1.43 o 
  -6  -2   6        0.55        2.79      1.09 o 
  -5  -2   6        1.09        0.63      1.08 o 
  -4  -2   6       32.63       24.83      1.36 o 
  -3  -2   6        7.39       11.04      1.00 o 
  -2  -2   6       76.15       74.26      4.24 o 
  -1  -2   6      100.36      106.96      4.79 o 
   0  -2   6        0.02       -0.24      0.44 o 
   1  -2   6       16.07       17.45      0.62 o 
   2  -2   6       76.90       76.70      3.84 o 
   3  -2   6        4.20        4.47      0.68 o 
   4  -2   6        0.00        0.00      0.62 o 
   5  -2   6        0.04       -0.74      0.76 o 
   6  -2   6        6.18        6.20      0.96 o 
   7  -2   6       30.44       35.04      1.77 o 
   8  -2   6        0.16       -0.63      1.06 o 
  -7  -1   6       34.22       36.79      2.19 o 
  -6  -1   6        6.69        8.22      1.13 o 
  -5  -1   6        1.40        0.20      1.01 o 
  -4  -1   6      104.64      112.53      4.52 o 
  -3  -1   6      184.40      178.76      6.36 o 
  -2  -1   6      131.62      132.60      6.44 o 
  -1  -1   6        0.14       -0.46      0.46 o 
   0  -1   6       18.83       20.55      0.63 o 
   1  -1   6      106.92      109.28      3.99 o 
   2  -1   6      214.71      242.17      8.34 o 
   3  -1   6       10.65        8.63      0.69 o 
   4  -1   6       18.02       17.46      0.99 o 
   5  -1   6        1.51        0.88      0.81 o 
   6  -1   6       62.63       64.48      2.56 o 
   7  -1   6        4.10        3.93      1.03 o 
   8  -1   6        0.57       -0.79      1.03 o 
  -7   0   6        0.18       -1.31      1.31 o 
  -6   0   6        1.03        3.60      1.01 o 
  -5   0   6        4.86        3.91      1.05 o 
  -4   0   6       29.46       31.28      1.42 o 
  -3   0   6      177.58      163.95      6.67 o 
  -2   0   6        2.35        2.30      0.72 o 
  -1   0   6        3.35        4.49      0.48 o 
   0   0   6        4.48        8.75      0.76 o 
   1   0   6      474.98      464.32     12.90 o 
   2   0   6      518.80      551.65     12.58 o 
   3   0   6       17.71       21.16      1.18 o 
   4   0   6        0.71        0.50      0.52 o 
   5   0   6      207.33      213.97      6.03 o 
   6   0   6       96.52      100.37      3.45 o 
   7   0   6        0.94       -0.10      0.84 o 
   8   0   6        2.45        1.23      1.12 o 
  -7   1   6        0.62        1.01      1.13 o 
  -6   1   6        0.15        0.55      0.97 o 
  -5   1   6       24.98       24.11      1.40 o 
  -4   1   6       36.08       36.71      1.81 o 
  -3   1   6       13.96       16.70      1.06 o 
  -2   1   6       23.76       27.47      1.81 o 
  -1   1   6       46.32       53.84      3.06 o 
   0   1   6       61.70       68.74      2.05 o 
   1   1   6      149.47      165.37      5.07 o 
   2   1   6       60.71       56.45      3.14 o 
   3   1   6       89.53       98.96      5.05 o 
   4   1   6        2.55        2.92      0.64 o 
   5   1   6      221.31      205.01      6.36 o 
   6   1   6        2.88        2.84      0.88 o 
   7   1   6        2.76        4.90      0.86 o 
   8   1   6        6.10        6.89      1.30 o 
  -7   2   6       11.58       11.43      1.41 o 
  -6   2   6        6.52        7.63      1.14 o 
  -5   2   6       45.48       44.00      2.11 o 
  -4   2   6      459.98      468.55      9.03 o 
  -3   2   6       54.89       56.51      2.52 o 
  -2   2   6       59.85       64.68      3.36 o 
  -1   2   6      511.74      609.27      9.60 o 
   0   2   6       81.19       99.78      3.40 o 
   1   2   6      682.65      798.81     11.11 o 
   2   2   6      254.68      284.08      9.53 o 
   3   2   6       21.47       19.38      0.87 o 
   4   2   6      119.43      114.71      5.52 o 
   5   2   6        9.87        7.77      0.97 o 
   6   2   6       71.71       76.20      3.17 o 
   7   2   6        8.32       11.33      1.10 o 
   8   2   6       13.46       15.31      1.48 o 
   9   2   6        0.08       -0.07      1.06 o 
  -7   3   6        0.51       -0.34      1.01 o 
  -6   3   6        8.86        7.83      1.23 o 
  -5   3   6        0.64       -0.78      0.79 o 
  -4   3   6      162.73      157.66      5.27 o 
  -3   3   6      228.21      222.93      7.48 o 
  -2   3   6       88.20       91.33      4.60 o 
  -1   3   6      104.51      113.55      3.95 o 
   0   3   6      276.83      300.37      6.79 o 
   1   3   6      140.94      168.09      5.17 o 
   2   3   6      102.20      107.04      5.06 o 
   3   3   6      184.93      213.12      7.87 o 
   4   3   6      601.78      582.65     11.92 o 
   5   3   6      336.04      318.36      7.89 o 
   6   3   6       29.13       28.13      1.42 o 
   7   3   6        0.08        0.46      0.77 o 
   8   3   6        0.12        1.39      0.99 o 
   9   3   6        0.11       -0.72      1.13 o 
  -7   4   6        5.38        7.53      1.28 o 
  -6   4   6        1.20        2.11      0.92 o 
  -5   4   6        0.59        2.47      0.75 o 
  -4   4   6       19.80       15.22      1.17 o 
  -3   4   6       67.98       54.75      2.73 o 
  -2   4   6      145.81      140.08      6.58 o 
  -1   4   6       41.90       40.93      1.41 o 
   0   4   6      384.12      412.52     10.98 o 
   1   4   6       43.36       49.02      1.80 o 
   2   4   6       46.43       49.81      2.59 o 
   3   4   6      377.78      367.65      9.97 o 
   4   4   6        6.15        3.58      0.82 o 
   5   4   6       41.52       36.91      1.94 o 
   6   4   6       19.45       19.27      1.30 o 
   7   4   6        1.85        2.06      0.86 o 
   8   4   6        0.59       -0.44      0.96 o 
   9   4   6        5.72        3.31      1.42 o 
  -7   5   6        0.00       -0.06      1.07 o 
  -6   5   6        2.96        3.75      1.06 o 
  -5   5   6       32.05       29.20      1.58 o 
  -4   5   6       35.40       32.38      1.51 o 
  -3   5   6      155.85      158.47      5.86 o 
  -2   5   6       30.15       28.72      1.67 o 
  -1   5   6      205.39      220.14      5.53 o 
   0   5   6       87.82       93.42      4.34 o 
   1   5   6      213.42      241.01      5.95 o 
   2   5   6      267.79      269.70      8.80 o 
   3   5   6      181.27      176.23      7.15 o 
   4   5   6       68.83       73.08      3.73 o 
   5   5   6       32.84       30.28      1.59 o 
   6   5   6       57.62       54.26      2.75 o 
   7   5   6       13.43       10.62      1.22 o 
   8   5   6        1.26        2.17      1.04 o 
   9   5   6        0.53        1.15      1.10 o 
  -7   6   6        1.60        2.36      1.12 o 
  -6   6   6       44.13       51.67      2.20 o 
  -5   6   6        1.57        0.94      0.88 o 
  -4   6   6       41.79       40.52      2.02 o 
  -3   6   6      444.74      428.50      8.48 o 
  -2   6   6        4.18        3.15      0.79 o 
  -1   6   6        5.88        7.03      0.53 o 
   0   6   6      217.06      219.60      5.56 o 
   1   6   6        0.14       -0.29      0.38 o 
   2   6   6      121.44      127.11      5.66 o 
   3   6   6      593.98      565.59     12.02 o 
   4   6   6       38.89       36.08      1.87 o 
   5   6   6       26.37       25.45      1.28 o 
   6   6   6       76.89       79.61      3.24 o 
   7   6   6       11.56        9.09      1.28 o 
   8   6   6        3.83        3.33      1.28 o 
  -6   7   6        0.59        0.46      1.05 o 
  -5   7   6        4.31        4.69      0.97 o 
  -4   7   6        1.59        2.15      0.91 o 
  -3   7   6      141.00      130.71      4.48 o 
  -2   7   6       17.25       17.62      1.10 o 
  -1   7   6      100.94      107.89      3.70 o 
   0   7   6       14.59       13.55      0.63 o 
   1   7   6        0.32        0.72      0.43 o 
   2   7   6       10.90       12.07      0.87 o 
   3   7   6       10.95       10.32      0.91 o 
   4   7   6        5.98        6.68      0.84 o 
   5   7   6       40.33       39.51      2.23 o 
   6   7   6        0.01        1.65      0.87 o 
   7   7   6        1.53        0.44      1.07 o 
   8   7   6        0.53        2.41      1.05 o 
  -6   8   6       16.45       13.92      1.63 o 
  -5   8   6        1.67        2.13      0.95 o 
  -4   8   6        2.90        3.24      0.87 o 
  -3   8   6        0.66        1.01      0.83 o 
  -2   8   6        0.02        0.43      0.82 o 
  -1   8   6       74.27       76.30      2.96 o 
   0   8   6        0.92        0.84      0.54 o 
   1   8   6       16.34       16.77      0.77 o 
   2   8   6        1.22        0.15      0.73 o 
   3   8   6       17.35       19.44      1.17 o 
   4   8   6        2.61        3.42      0.82 o 
   5   8   6       62.04       70.34      3.22 o 
   6   8   6        9.32        7.37      1.15 o 
   7   8   6        5.07        3.06      1.24 o 
   8   8   6        1.54        2.07      1.23 o 
  -5   9   6        5.64        6.78      1.15 o 
  -4   9   6       26.33       24.27      1.57 o 
  -3   9   6        0.90        1.19      0.83 o 
  -2   9   6       16.31       12.78      1.18 o 
  -1   9   6       66.64       70.09      4.09 o 
   0   9   6      145.63      141.50      4.82 o 
   1   9   6       30.91       27.71      1.09 o 
   2   9   6       14.37       12.24      1.08 o 
   3   9   6        0.18       -0.73      0.82 o 
   4   9   6        3.91        6.79      0.92 o 
   5   9   6       10.48       11.49      1.17 o 
   6   9   6        6.19        5.90      1.14 o 
   7   9   6       23.97       20.22      1.72 o 
   8   9   6        1.57        1.17      1.30 o 
  -5  10   6       19.37       20.37      1.75 o 
  -4  10   6        0.27       -0.27      1.01 o 
  -3  10   6        0.06        0.92      0.90 o 
  -2  10   6       18.60       16.19      1.37 o 
  -1  10   6        0.00       -0.63      1.48 o 
   0  10   6       23.11       21.57      1.29 o 
   1  10   6       14.77       13.72      0.81 o 
   2  10   6        8.19        7.91      1.03 o 
   3  10   6       14.06       15.55      1.22 o 
   4  10   6        4.18        3.55      1.03 o 
   5  10   6        0.03       -0.99      0.99 o 
   6  10   6        3.53        3.83      1.09 o 
   7  10   6        2.30        2.26      1.17 o 
  -4  11   6        1.93        3.24      1.09 o 
  -3  11   6        2.43        3.87      1.05 o 
  -2  11   6        8.71        8.43      1.22 o 
  -1  11   6        1.42        1.40      1.26 o 
   0  11   6        5.34        5.52      0.78 o 
   1  11   6        4.68        6.14      0.75 o 
   2  11   6       13.39       11.97      1.27 o 
   3  11   6        3.65        3.49      1.05 o 
   4  11   6        5.91        6.92      1.26 o 
   5  11   6        1.94        2.00      1.15 o 
   6  11   6        2.21        1.62      1.14 o 
   7  11   6        0.31       -1.36      1.36 o 
  -3  12   6        1.15        0.58      1.13 o 
  -2  12   6        0.38        0.90      1.11 o 
  -1  12   6        0.50        0.38      0.72 o 
   0  12   6        8.03        9.15      0.94 o 
   1  12   6        8.24        9.19      0.87 o 
   2  12   6        3.48        2.96      1.12 o 
   3  12   6        1.65        3.38      1.11 o 
   4  12   6        4.04        5.20      1.25 o 
   5  12   6        7.67        6.94      1.41 o 
   6  12   6        7.03        7.59      1.50 o 
  -2  13   6        1.22        0.87      1.12 o 
  -1  13   6        4.15        4.53      0.87 o 
   0  13   6        0.09       -0.76      0.79 o 
   1  13   6        0.33        1.39      1.31 o 
   2  13   6       20.54       16.03      1.61 o 
   3  13   6       36.24       36.50      1.96 o 
   4  13   6        3.26        3.96      1.24 o 
   5  13   6       11.22       12.50      1.63 o 
  -1  14   6        1.24        0.89      1.48 o 
   0  14   6        0.03        0.00      0.88 o 
   1  14   6        9.02        9.92      1.07 o 
   2  14   6        6.27        6.50      1.48 o 
   3  14   6       10.96        7.61      1.50 o 
   4  14   6       17.05       15.53      1.74 o 
  -3 -10   7        3.54        2.04      1.60 o 
  -2 -10   7        2.41        0.25      1.46 o 
  -1 -10   7        0.15        1.18      0.94 o 
   0 -10   7        1.47        1.08      1.20 o 
   1 -10   7        4.98        7.62      0.96 o 
   2 -10   7        8.69        7.32      1.49 o 
  -4  -9   7       30.98       30.68      2.26 o 
  -3  -9   7        8.75        9.04      1.66 o 
  -2  -9   7        4.30        4.56      1.33 o 
  -1  -9   7       13.30       14.75      1.23 o 
   0  -9   7        1.34        0.31      0.87 o 
   1  -9   7        6.16        3.58      1.91 o 
   2  -9   7       10.09        8.57      1.50 o 
   3  -9   7        6.15        7.15      1.24 o 
  -5  -8   7        1.61        2.57      1.51 o 
  -4  -8   7        3.51        4.29      1.45 o 
  -3  -8   7        0.99        2.53      1.33 o 
  -2  -8   7        5.66        4.67      1.33 o 
  -1  -8   7        2.08        2.77      0.86 o 
   0  -8   7       53.70       53.09      1.52 o 
   1  -8   7       41.71       41.47      1.90 o 
   2  -8   7        3.70        3.39      1.18 o 
   3  -8   7        3.12        2.10      1.10 o 
   4  -8   7        0.51        0.24      1.01 o 
  -5  -7   7       11.43       13.80      1.70 o 
  -4  -7   7        0.01        1.39      1.25 o 
  -3  -7   7        4.92        3.17      1.33 o 
  -2  -7   7       13.97       13.29      1.48 o 
  -1  -7   7       16.38       16.45      1.01 o 
   0  -7   7        0.20       -0.16      1.02 o 
   1  -7   7       31.16       32.17      1.25 o 
   2  -7   7      147.06      144.18      3.18 o 
   3  -7   7        0.03        0.93      0.93 o 
   4  -7   7        0.25        0.28      1.01 o 
   5  -7   7        1.37        0.86      1.10 o 
  -6  -6   7       18.18       18.33      2.03 o 
  -5  -6   7        3.22        4.91      1.46 o 
  -4  -6   7        3.60        3.13      1.28 o 
  -3  -6   7        1.31        1.69      1.09 o 
  -2  -6   7        0.26       -0.47      1.14 o 
  -1  -6   7      307.13      301.86      4.12 o 
   0  -6   7      417.61      403.16      4.83 o 
   1  -6   7      111.25      110.27      6.32 o 
   2  -6   7       14.80       12.11      1.28 o 
   3  -6   7       12.32       10.62      1.32 o 
   4  -6   7        9.93       12.14      1.20 o 
   5  -6   7        7.41       10.36      1.21 o 
   6  -6   7        0.00       -1.12      1.12 o 
  -6  -5   7       12.53       17.86      1.86 o 
  -5  -5   7       14.59       16.12      1.53 o 
  -4  -5   7        2.12        2.60      1.15 o 
  -3  -5   7      128.42      110.31      3.59 o 
  -2  -5   7       98.54       87.99      3.56 o 
  -1  -5   7       77.21       75.96      2.64 o 
   0  -5   7       67.34       66.90      2.29 o 
   1  -5   7       41.74       43.58      1.49 o 
   2  -5   7        4.65        1.82      0.95 o 
   3  -5   7       67.05       63.46      2.84 o 
   4  -5   7        4.87        4.29      1.00 o 
   5  -5   7       12.58       15.03      1.40 o 
   6  -5   7        3.91        6.80      1.13 o 
  -7  -4   7        9.89        8.01      1.81 o 
  -6  -4   7       40.53       45.13      2.25 o 
  -5  -4   7        4.48        3.06      1.28 o 
  -4  -4   7       15.61       13.29      1.41 o 
  -3  -4   7        0.41       -0.16      1.10 o 
  -2  -4   7       26.55       22.30      1.44 o 
  -1  -4   7        0.67        0.24      0.71 o 
   0  -4   7      879.85      869.45      8.72 o 
   1  -4   7       25.14       25.30      1.80 o 
   2  -4   7       68.53       63.79      2.86 o 
   3  -4   7       31.61       26.59      1.36 o 
   4  -4   7        1.87        1.50      0.84 o 
   5  -4   7        1.06        2.13      0.85 o 
   6  -4   7       28.62       32.15      1.80 o 
   7  -4   7        0.61        1.67      1.04 o 
  -7  -3   7        0.41       -0.50      1.50 o 
  -6  -3   7       55.02       67.67      2.47 o 
  -5  -3   7        1.70        0.19      1.18 o 
  -4  -3   7       11.86       14.14      1.31 o 
  -3  -3   7       53.86       37.08      1.75 o 
  -2  -3   7        0.36        0.23      0.91 o 
  -1  -3   7      296.24      291.66      5.46 o 
   0  -3   7       18.15       16.85      1.46 o 
   1  -3   7       73.73       69.08      2.63 o 
   2  -3   7       33.37       33.27      1.59 o 
   3  -3   7       15.74       13.90      1.02 o 
   4  -3   7        8.47        8.46      0.89 o 
   5  -3   7       15.03       16.08      1.22 o 
   6  -3   7        0.02       -0.96      0.96 o 
   7  -3   7        0.02        1.28      0.90 o 
  -7  -2   7        4.14        5.17      1.60 o 
  -6  -2   7        1.48        2.75      1.19 o 
  -5  -2   7       27.73       30.71      1.66 o 
  -4  -2   7       18.15       12.28      1.27 o 
  -3  -2   7        1.70       -0.03      0.96 o 
  -2  -2   7      103.78       95.28      4.71 o 
  -1  -2   7       95.53       93.64      9.62 o 
   0  -2   7      168.87      173.48      7.08 o 
   1  -2   7       80.65       85.05      2.79 o 
   2  -2   7       38.88       41.87      1.86 o 
   3  -2   7       14.52       14.11      0.94 o 
   4  -2   7        6.34        5.40      0.86 o 
   5  -2   7        0.29        0.25      0.73 o 
   6  -2   7       23.91       24.95      1.51 o 
   7  -2   7       10.28       12.60      1.44 o 
  -7  -1   7       22.07       20.95      2.14 o 
  -6  -1   7        0.01       -0.66      1.16 o 
  -5  -1   7        8.56        9.64      1.30 o 
  -4  -1   7        0.90        0.80      0.96 o 
  -3  -1   7        1.54        2.45      0.97 o 
  -2  -1   7        2.68        3.70      0.95 o 
  -1  -1   7      433.99      434.20      7.39 o 
   0  -1   7       14.42       20.01      0.80 o 
   1  -1   7        7.56        6.45      0.53 o 
   2  -1   7        0.74        1.57      0.52 o 
   3  -1   7        2.61        1.94      0.67 o 
   4  -1   7        6.09        5.76      0.86 o 
   5  -1   7        0.91        0.72      0.74 o 
   6  -1   7        1.42        1.61      0.97 o 
   7  -1   7        0.46        0.21      0.99 o 
   8  -1   7        0.65        2.27      0.99 o 
  -7   0   7       30.20       39.19      2.31 o 
  -6   0   7        7.95        9.46      1.40 o 
  -5   0   7       11.15       10.70      1.27 o 
  -4   0   7       37.53       28.18      1.51 o 
  -3   0   7       21.00       20.42      1.28 o 
  -2   0   7        2.01        0.34      0.81 o 
  -1   0   7      110.42      120.95      4.06 o 
   0   0   7        1.28        0.06      0.43 o 
   1   0   7       28.11       25.18      1.07 o 
   2   0   7       97.78      112.21      5.39 o 
   3   0   7        2.23        4.59      0.68 o 
   4   0   7        5.84        8.39      0.85 o 
   5   0   7        0.99        0.75      0.72 o 
   6   0   7       61.58       58.88      2.49 o 
   7   0   7        0.11        1.83      0.80 o 
   8   0   7        0.05        1.40      0.94 o 
  -7   1   7        0.00       -0.59      1.33 o 
  -6   1   7        1.09        2.32      1.05 o 
  -5   1   7        0.15       -0.21      1.01 o 
  -4   1   7       14.53       13.02      1.18 o 
  -3   1   7       14.03       15.93      1.14 o 
  -2   1   7       19.84       22.69      1.22 o 
  -1   1   7       55.32       66.82      2.72 o 
   0   1   7      108.44      126.06      4.31 o 
   1   1   7       30.86       29.95      2.36 o 
   2   1   7       29.45       31.83      1.45 o 
   3   1   7       56.08       58.62      3.51 o 
   4   1   7       99.63       99.84      4.41 o 
   5   1   7        3.90        2.22      0.87 o 
   6   1   7       42.28       39.50      1.90 o 
   7   1   7        3.54        4.25      0.92 o 
   8   1   7        0.93        2.43      1.03 o 
  -7   2   7       16.29       14.12      1.82 o 
  -6   2   7       14.58       17.14      1.44 o 
  -5   2   7        3.81        2.13      1.13 o 
  -4   2   7       13.34       11.49      1.24 o 
  -3   2   7        0.59        0.47      0.92 o 
  -2   2   7       30.69       34.97      1.86 o 
  -1   2   7      105.26      124.01      4.01 o 
   0   2   7      147.21      141.18      4.64 o 
   1   2   7        0.01        0.89      0.33 o 
   2   2   7       18.01       24.65      1.51 o 
   3   2   7       96.71      108.73      5.25 o 
   4   2   7       13.52       15.27      0.93 o 
   5   2   7       68.07       65.30      3.27 o 
   6   2   7        6.28        7.84      0.94 o 
   7   2   7       11.43        9.26      1.17 o 
   8   2   7        0.02       -0.29      1.05 o 
  -7   3   7        1.99        2.80      1.10 o 
  -6   3   7        0.72        1.35      1.06 o 
  -5   3   7        0.26        0.44      0.87 o 
  -4   3   7      103.67      115.75      4.11 o 
  -3   3   7        3.74        2.84      0.99 o 
  -2   3   7        0.71       -0.69      0.69 o 
  -1   3   7       66.13       74.06      2.81 o 
   0   3   7      389.63      400.87      7.54 o 
   1   3   7       29.64       28.02      1.16 o 
   2   3   7       69.09       65.94      3.63 o 
   3   3   7        9.75       13.43      0.82 o 
   4   3   7       76.39       62.22      3.28 o 
   5   3   7      245.20      242.94      6.32 o 
   6   3   7       16.99       15.78      1.22 o 
   7   3   7        0.67        1.81      0.77 o 
   8   3   7        3.88        4.64      1.16 o 
  -7   4   7        0.73       -1.11      1.11 o 
  -6   4   7        0.60        1.49      0.94 o 
  -5   4   7        6.25        3.96      1.00 o 
  -4   4   7       29.28       23.89      1.35 o 
  -3   4   7       33.95       35.08      1.64 o 
  -2   4   7        0.12        0.55      0.59 o 
  -1   4   7       24.63       27.68      0.94 o 
   0   4   7        1.21        2.43      0.41 o 
   1   4   7       44.58       50.59      1.87 o 
   2   4   7       50.16       58.12      3.10 o 
   3   4   7       21.22       22.89      0.99 o 
   4   4   7      141.53      151.36      5.63 o 
   5   4   7      110.10      102.78      4.26 o 
   6   4   7        0.72        1.31      0.80 o 
   7   4   7        0.79        1.05      0.90 o 
   8   4   7        4.42        6.34      1.20 o 
  -7   5   7        0.26       -0.64      1.07 o 
  -6   5   7        2.16        3.02      1.02 o 
  -5   5   7       30.11       27.35      1.56 o 
  -4   5   7       56.82       57.28      2.74 o 
  -3   5   7      280.39      267.28      6.64 o 
  -2   5   7       58.48       52.99      2.79 o 
  -1   5   7       77.57       73.53      4.29 o 
   0   5   7       49.94       51.79      4.28 o 
   1   5   7      256.26      282.44      6.25 o 
   2   5   7       80.94       93.29      4.27 o 
   3   5   7        2.17        1.77      0.63 o 
   4   5   7       85.95       75.74      3.73 o 
   5   5   7        8.74        8.76      0.99 o 
   6   5   7        3.31        3.23      0.91 o 
   7   5   7        7.13        5.90      1.16 o 
   8   5   7        1.41        0.46      1.16 o 
  -6   6   7       12.74       14.40      1.48 o 
  -5   6   7        0.30        1.88      0.87 o 
  -4   6   7       20.41       18.51      1.25 o 
  -3   6   7       38.89       36.32      2.04 o 
  -2   6   7       36.35       36.84      1.58 o 
  -1   6   7        2.84        3.01      0.49 o 
   0   6   7       27.02       31.93      1.01 o 
   1   6   7        4.92        3.60      0.46 o 
   2   6   7       17.31       15.88      0.90 o 
   3   6   7       23.61       21.74      1.21 o 
   4   6   7      606.81      570.90     10.54 o 
   5   6   7       48.57       49.89      2.36 o 
   6   6   7      151.05      148.94      4.03 o 
   7   6   7       33.44       36.74      1.86 o 
   8   6   7        0.02        0.17      1.05 o 
  -6   7   7        1.00        0.84      1.13 o 
  -5   7   7        2.72        3.09      1.01 o 
  -4   7   7        0.01       -0.14      0.88 o 
  -3   7   7        6.01        5.35      1.03 o 
  -2   7   7       58.96       58.22      2.92 o 
  -1   7   7       50.12       42.53      1.81 o 
   0   7   7      392.57      418.55      7.16 o 
   1   7   7        2.31        2.35      0.49 o 
   2   7   7        1.75        4.02      0.69 o 
   3   7   7      330.18      318.14      8.19 o 
   4   7   7       68.37       65.85      3.19 o 
   5   7   7       24.82       22.45      1.35 o 
   6   7   7        8.24        8.66      1.17 o 
   7   7   7        3.42        3.99      1.12 o 
   8   7   7        0.23       -0.77      1.09 o 
  -6   8   7        0.53        2.39      0.95 o 
  -5   8   7       12.16       11.53      1.38 o 
  -4   8   7        4.57        2.82      0.99 o 
  -3   8   7       62.59       60.70      2.70 o 
  -2   8   7      198.89      198.01      5.25 o 
  -1   8   7       25.87       21.43      1.56 o 
   0   8   7       67.81       68.92      4.87 o 
   1   8   7       13.16       15.51      0.80 o 
   2   8   7        0.44        0.51      0.74 o 
   3   8   7       76.01       75.69      3.78 o 
   4   8   7       71.71       79.62      3.73 o 
   5   8   7       54.50       57.60      2.75 o 
   6   8   7        0.39       -0.74      0.97 o 
   7   8   7       14.43       13.82      1.54 o 
   8   8   7        2.13        3.50      1.13 o 
  -5   9   7        8.40       10.63      1.43 o 
  -4   9   7        3.96        2.76      1.08 o 
  -3   9   7       83.31       84.45      2.68 o 
  -2   9   7        0.26        1.36      0.81 o 
  -1   9   7        9.07        8.83      0.76 o 
   0   9   7       32.12       31.70      1.15 o 
   1   9   7       58.81       61.33      2.09 o 
   2   9   7       44.41       49.12      2.62 o 
   3   9   7      214.99      226.55      6.03 o 
   4   9   7       57.38       55.65      2.79 o 
   5   9   7        7.69        8.64      1.13 o 
   6   9   7       21.58       21.50      1.63 o 
   7   9   7        6.10        9.95      1.39 o 
   8   9   7        0.28        0.32      1.23 o 
  -5  10   7        5.13        4.54      1.39 o 
  -4  10   7        8.68        9.03      1.30 o 
  -3  10   7        6.68        5.53      1.18 o 
  -2  10   7        1.11       -0.77      0.97 o 
  -1  10   7        7.57        8.83      0.78 o 
   0  10   7        5.50        4.73      0.70 o 
   1  10   7        5.29        6.84      1.30 o 
   2  10   7        4.40        3.49      0.99 o 
   3  10   7        8.26        6.50      1.13 o 
   4  10   7        0.38        1.49      0.95 o 
   5  10   7       20.84       17.56      1.47 o 
   6  10   7        2.38        1.95      1.15 o 
   7  10   7        6.04        7.87      1.40 o 
  -4  11   7        4.41        5.51      1.23 o 
  -3  11   7        1.73        2.52      1.04 o 
  -2  11   7        0.29        0.54      0.97 o 
  -1  11   7        0.47       -0.62      0.71 o 
   0  11   7       11.22       12.40      0.87 o 
   1  11   7       20.36       18.95      0.98 o 
   2  11   7      109.77      108.60      3.46 o 
   3  11   7        1.99       -0.96      1.06 o 
   4  11   7        0.79        1.85      1.04 o 
   5  11   7        4.30        3.59      1.19 o 
   6  11   7        2.46        1.98      1.24 o 
   7  11   7        0.01        0.37      1.28 o 
  -3  12   7        0.18        0.48      1.05 o 
  -2  12   7        1.92        3.57      1.06 o 
  -1  12   7       12.70       13.28      1.97 o 
   0  12   7        5.40        6.60      0.83 o 
   1  12   7        5.90        7.31      1.14 o 
   2  12   7        3.04        3.60      1.04 o 
   3  12   7        0.54       -0.31      1.02 o 
   4  12   7        2.41        2.12      1.09 o 
   5  12   7        0.90        1.13      1.20 o 
   6  12   7        3.16        4.75      1.26 o 
  -2  13   7        0.57       -0.65      1.19 o 
  -1  13   7       14.38       15.36      1.09 o 
   0  13   7        0.84        0.97      0.79 o 
   1  13   7        1.34        2.05      0.84 o 
   2  13   7        5.22        6.34      1.31 o 
   3  13   7        1.69        0.74      1.22 o 
   4  13   7        0.86        0.55      1.23 o 
   5  13   7        5.23        6.35      1.46 o 
  -1  14   7        0.01       -0.44      0.83 o 
   0  14   7        1.58        3.39      0.84 o 
   1  14   7       21.87       23.48      1.31 o 
   2  14   7        6.73        7.67      1.37 o 
   3  14   7        0.50       -0.17      1.27 o 
   4  14   7        0.12        0.42      1.25 o 
  -3  -9   8        0.66        0.00      1.59 o 
  -2  -9   8       13.24        9.60      1.78 o 
  -1  -9   8        0.19       -0.06      0.93 o 
   0  -9   8        8.52        9.26      1.63 o 
   1  -9   8       19.42       18.29      1.95 o 
   2  -9   8        8.29        6.39      1.36 o 
  -4  -8   8        2.18        3.40      1.62 o 
  -3  -8   8        0.51        0.35      1.37 o 
  -2  -8   8        2.70        1.68      1.37 o 
  -1  -8   8        2.12        1.49      0.91 o 
   0  -8   8       51.16       48.37      2.80 o 
   1  -8   8        8.59       10.20      1.00 o 
   2  -8   8        0.05        0.57      1.10 o 
   3  -8   8        1.20        1.53      1.13 o 
  -5  -7   8       25.11       24.70      2.19 o 
  -4  -7   8        0.58        0.12      1.44 o 
  -3  -7   8        2.49        4.62      1.37 o 
  -2  -7   8        0.24       -0.10      1.23 o 
  -1  -7   8        0.61        0.25      0.81 o 
   0  -7   8       17.37       15.77      1.06 o 
   1  -7   8        1.31        1.84      0.73 o 
   2  -7   8       84.61       81.53      2.61 o 
   3  -7   8        3.73        5.04      1.09 o 
   4  -7   8        0.00        0.83      1.04 o 
  -5  -6   8        6.55        9.88      1.71 o 
  -4  -6   8       33.31       33.34      1.98 o 
  -3  -6   8       32.64       32.78      1.85 o 
  -2  -6   8       17.90       18.82      1.53 o 
  -1  -6   8        5.64        6.14      0.86 o 
   0  -6   8       15.08       15.19      1.00 o 
   1  -6   8        0.05        0.66      0.66 o 
   2  -6   8      135.00      124.29      3.17 o 
   3  -6   8        0.03       -1.03      1.03 o 
   4  -6   8        8.97       10.21      1.32 o 
   5  -6   8        2.61        2.18      1.05 o 
  -6  -5   8        3.73        4.38      1.62 o 
  -5  -5   8        7.50        9.17      1.61 o 
  -4  -5   8       16.21       16.42      1.63 o 
  -3  -5   8        6.01        6.74      1.23 o 
  -2  -5   8        8.92        7.51      1.31 o 
  -1  -5   8        2.48        1.67      0.75 o 
   0  -5   8       17.05       17.73      1.22 o 
   1  -5   8        1.21        1.62      0.67 o 
   2  -5   8        0.75        0.82      0.88 o 
   3  -5   8       11.03        7.98      1.13 o 
   4  -5   8       30.85       29.30      1.65 o 
   5  -5   8        7.15        7.92      1.17 o 
   6  -5   8        0.01       -0.43      0.99 o 
  -6  -4   8       12.83       17.14      1.79 o 
  -5  -4   8        0.19       -0.75      1.32 o 
  -4  -4   8        1.63        2.93      1.20 o 
  -3  -4   8       18.52       15.08      1.48 o 
  -2  -4   8        0.00        0.73      1.01 o 
  -1  -4   8        1.49        2.06      0.92 o 
   0  -4   8       15.39       15.42      0.89 o 
   1  -4   8      649.06      655.27     12.06 o 
   2  -4   8       72.85       67.86      3.06 o 
   3  -4   8        9.75        7.28      1.05 o 
   4  -4   8        0.25        0.65      0.88 o 
   5  -4   8        2.62        2.25      1.04 o 
   6  -4   8        6.25        6.18      1.31 o 
  -6  -3   8        1.37        2.31      1.50 o 
  -5  -3   8        2.82        4.07      1.35 o 
  -4  -3   8        6.90        4.88      1.32 o 
  -3  -3   8       30.61       23.74      1.55 o 
  -2  -3   8       50.00       44.59      2.07 o 
  -1  -3   8      152.08      135.29      7.50 o 
   0  -3   8      856.76      836.39     19.30 o 
   1  -3   8       29.00       32.42      1.23 o 
   2  -3   8       17.12       17.69      1.07 o 
   3  -3   8       92.98       80.71      3.36 o 
   4  -3   8       25.25       24.44      1.40 o 
   5  -3   8        1.04        0.59      0.90 o 
   6  -3   8        6.66        4.88      1.18 o 
   7  -3   8        0.36        0.80      1.06 o 
  -6  -2   8       19.41       21.62      1.77 o 
  -5  -2   8        0.00        1.69      1.15 o 
  -4  -2   8       19.19       16.66      1.51 o 
  -3  -2   8      167.88      127.47      4.23 o 
  -2  -2   8       36.38       31.52      1.49 o 
  -1  -2   8       10.46       11.04      0.80 o 
   0  -2   8      537.96      551.87      7.39 o 
   1  -2   8        5.73        4.80      1.13 o 
   2  -2   8       21.30       21.54      1.18 o 
   3  -2   8       76.47       73.33      3.42 o 
   4  -2   8        1.38        2.10      0.87 o 
   5  -2   8        0.17       -0.82      0.82 o 
   6  -2   8       31.40       34.96      1.86 o 
   7  -2   8        5.43        7.39      1.21 o 
  -7  -1   8        5.28        3.96      1.64 o 
  -6  -1   8       28.26       30.47      2.15 o 
  -5  -1   8        5.41        9.14      1.28 o 
  -4  -1   8       41.00       39.48      1.90 o 
  -3  -1   8        9.54        9.06      1.12 o 
  -2  -1   8       21.32       20.57      1.29 o 
  -1  -1   8      134.78      126.07      4.29 o 
   0  -1   8     1498.45     1485.52     21.04 o 
   1  -1   8       77.72       78.32      2.71 o 
   2  -1   8       10.85       10.15      0.89 o 
   3  -1   8      138.53      103.33      4.52 o 
   4  -1   8      142.29      126.99      4.29 o 
   5  -1   8        0.07        0.60      0.69 o 
   6  -1   8        3.44        4.57      0.93 o 
   7  -1   8       11.12       13.55      1.45 o 
  -7   0   8        1.44        2.97      1.44 o 
  -6   0   8        9.82       13.70      1.60 o 
  -5   0   8       18.36       18.16      1.51 o 
  -4   0   8       10.41       10.69      1.28 o 
  -3   0   8        4.11        9.07      1.18 o 
  -2   0   8        0.80        0.67      0.93 o 
  -1   0   8      192.26      187.29      4.63 o 
   0   0   8       57.27       53.26      1.87 o 
   1   0   8      380.95      361.46      6.57 o 
   2   0   8        4.74        4.70      0.73 o 
   3   0   8       27.64       24.04      1.36 o 
   4   0   8       92.43      103.37      4.03 o 
   5   0   8        3.83        3.04      0.92 o 
   6   0   8        0.44        0.93      0.84 o 
   7   0   8        2.73        3.60      1.03 o 
   8   0   8        7.17        6.75      1.41 o 
  -7   1   8        6.54        7.01      1.61 o 
  -6   1   8       12.36       16.46      1.64 o 
  -5   1   8       24.01       22.75      1.64 o 
  -4   1   8       39.55       36.70      1.69 o 
  -3   1   8       54.04       53.65      2.52 o 
  -2   1   8      235.31      228.07      6.96 o 
  -1   1   8        2.14        1.48      0.55 o 
   0   1   8        0.03        0.62      0.48 o 
   1   1   8       18.10       15.65      0.69 o 
   2   1   8        5.10        2.04      0.66 o 
   3   1   8      105.98      100.11      4.45 o 
   4   1   8       51.95       53.47      2.47 o 
   5   1   8        0.04        0.28      0.72 o 
   6   1   8        5.01        5.27      1.03 o 
   7   1   8       10.86       12.51      1.34 o 
   8   1   8        5.24        5.20      1.31 o 
  -7   2   8        0.02       -0.51      1.41 o 
  -6   2   8        2.21        2.56      1.34 o 
  -5   2   8        5.47        7.47      1.24 o 
  -4   2   8       47.88       41.78      2.00 o 
  -3   2   8       90.78       86.70      3.80 o 
  -2   2   8      180.38      196.39      6.26 o 
  -1   2   8      121.49      112.15      3.68 o 
   0   2   8       25.05       33.64      1.39 o 
   1   2   8        2.99        4.28      0.44 o 
   2   2   8        3.65        3.33      0.62 o 
   3   2   8      201.73      197.81      6.62 o 
   4   2   8        0.60        1.01      0.64 o 
   5   2   8       16.72       20.12      1.26 o 
   6   2   8        0.07       -0.22      0.78 o 
   7   2   8        0.06       -0.30      0.84 o 
   8   2   8        3.36        1.09      1.24 o 
  -7   3   8        0.07        0.71      1.23 o 
  -6   3   8        6.42        9.94      1.39 o 
  -5   3   8        0.02        0.84      1.04 o 
  -4   3   8        0.53       -0.33      1.09 o 
  -3   3   8        5.51        6.94      1.07 o 
  -2   3   8        5.89        7.11      0.90 o 
  -1   3   8       13.87       16.36      1.03 o 
   0   3   8       78.78       88.34      4.49 o 
   1   3   8        3.33        3.13      0.46 o 
   2   3   8        5.14        5.65      0.63 o 
   3   3   8        8.89        8.99      0.75 o 
   4   3   8       34.77       34.54      1.66 o 
   5   3   8       88.09       88.31      3.67 o 
   6   3   8       14.13       15.10      1.12 o 
   7   3   8        0.07       -0.90      0.90 o 
   8   3   8        0.35       -0.54      0.99 o 
  -6   4   8       11.96       11.23      1.46 o 
  -5   4   8        6.50        5.19      1.18 o 
  -4   4   8        0.16       -1.10      1.10 o 
  -3   4   8        7.88        8.40      0.97 o 
  -2   4   8       50.19       45.25      2.22 o 
  -1   4   8        3.18        3.20      0.47 o 
   0   4   8       26.93       29.41      0.90 o 
   1   4   8        4.99        4.36      0.45 o 
   2   4   8        0.14       -0.22      0.55 o 
   3   4   8        0.66        0.81      0.57 o 
   4   4   8        1.49        0.40      0.72 o 
   5   4   8        7.35        6.74      0.95 o 
   6   4   8        7.84        7.70      0.97 o 
   7   4   8       13.32       14.58      1.25 o 
   8   4   8        5.71        7.48      1.29 o 
  -6   5   8        0.04        0.75      0.95 o 
  -5   5   8        9.57        8.63      1.22 o 
  -4   5   8        4.06        3.72      0.88 o 
  -3   5   8       29.14       28.59      1.38 o 
  -2   5   8       30.03       26.52      1.44 o 
  -1   5   8       15.69       15.74      0.68 o 
   0   5   8        1.62        2.19      0.40 o 
   1   5   8       10.38        9.84      0.54 o 
   2   5   8        0.70        0.70      0.60 o 
   3   5   8        0.01       -0.34      0.60 o 
   4   5   8       48.51       48.43      2.29 o 
   5   5   8       40.88       41.82      1.82 o 
   6   5   8        4.42        1.05      1.02 o 
   7   5   8       23.73       19.41      1.53 o 
   8   5   8        0.41        1.13      1.06 o 
  -6   6   8        0.31        1.14      1.06 o 
  -5   6   8        3.43        3.95      1.04 o 
  -4   6   8        1.84        1.88      0.92 o 
  -3   6   8        0.18        0.80      0.81 o 
  -2   6   8        7.36        7.52      0.94 o 
  -1   6   8       86.85       81.61      2.86 o 
   0   6   8       46.57       53.35      1.82 o 
   1   6   8       69.51       68.16      2.42 o 
   2   6   8        2.48        3.05      0.68 o 
   3   6   8        5.20        5.69      0.81 o 
   4   6   8      290.82      284.35      6.86 o 
   5   6   8       29.20       33.99      1.67 o 
   6   6   8       34.48       33.80      1.66 o 
   7   6   8        0.00        1.44      0.92 o 
   8   6   8        0.24       -0.42      1.07 o 
  -6   7   8        2.47        2.32      1.12 o 
  -5   7   8        3.56        1.71      1.24 o 
  -4   7   8        1.77        2.17      0.89 o 
  -3   7   8       14.25       13.45      1.21 o 
  -2   7   8        0.37        0.68      0.82 o 
  -1   7   8      120.13      116.26      4.28 o 
   0   7   8       17.09       18.12      1.16 o 
   1   7   8        5.64        6.02      0.66 o 
   2   7   8       16.87       17.67      1.04 o 
   3   7   8       11.52       14.99      1.00 o 
   4   7   8      242.71      241.27      6.21 o 
   5   7   8       10.50        8.16      1.05 o 
   6   7   8        9.98       11.87      1.24 o 
   7   7   8       23.86       30.22      1.80 o 
   8   7   8        0.13        0.79      1.18 o 
  -5   8   8       13.35       12.27      1.53 o 
  -4   8   8        0.05       -0.91      0.91 o 
  -3   8   8       82.75       79.07      2.69 o 
  -2   8   8      278.15      287.78      5.77 o 
  -1   8   8       66.41       63.75      2.18 o 
   0   8   8       87.38       88.39      4.84 o 
   1   8   8        8.73        7.74      0.88 o 
   2   8   8        3.60        1.93      0.84 o 
   3   8   8       27.91       31.20      1.67 o 
   4   8   8       41.46       38.49      2.15 o 
   5   8   8       13.09       14.32      1.20 o 
   6   8   8        2.12        1.89      1.04 o 
   7   8   8       55.52       63.79      2.49 o 
   8   8   8        2.37        1.37      1.33 o 
  -5   9   8       10.61       10.34      1.55 o 
  -4   9   8        0.75        0.00      0.99 o 
  -3   9   8       10.89       11.46      1.36 o 
  -2   9   8        0.40        0.08      0.92 o 
  -1   9   8        0.01        0.50      0.62 o 
   0   9   8       68.85       69.61      4.55 o 
   1   9   8       45.09       42.04      3.27 o 
   2   9   8       62.37       66.43      3.19 o 
   3   9   8       36.59       41.43      2.08 o 
   4   9   8      246.96      250.52      5.31 o 
   5   9   8       13.14       15.14      1.24 o 
   6   9   8        0.06       -0.15      1.01 o 
   7   9   8        1.22        2.65      1.27 o 
   8   9   8        0.00        0.64      1.25 o 
  -4  10   8        4.78        4.91      1.28 o 
  -3  10   8        0.86        1.26      1.05 o 
  -2  10   8       25.06       24.97      1.53 o 
  -1  10   8       58.10       55.31      1.77 o 
   0  10   8        8.30       10.06      2.38 o 
   1  10   8        3.03        3.06      0.68 o 
   2  10   8       49.45       53.64      2.60 o 
   3  10   8        5.15        6.98      1.18 o 
   4  10   8       36.77       35.71      1.68 o 
   5  10   8       11.52       10.55      1.22 o 
   6  10   8        8.60       12.30      1.42 o 
   7  10   8        1.18        1.24      1.24 o 
  -4  11   8       10.90       14.36      1.59 o 
  -3  11   8        4.11        2.78      1.30 o 
  -2  11   8       38.91       40.93      2.03 o 
  -1  11   8        3.61        4.05      1.37 o 
   0  11   8        2.05        0.85      0.72 o 
   1  11   8       21.20       20.66      1.02 o 
   2  11   8        1.59        1.50      1.06 o 
   3  11   8       61.24       62.94      2.48 o 
   4  11   8       11.36       10.79      1.31 o 
   5  11   8        5.82        8.27      1.30 o 
   6  11   8        1.22        2.53      1.15 o 
   7  11   8        4.67        5.76      1.56 o 
  -3  12   8        3.68        2.09      1.26 o 
  -2  12   8       13.03       13.78      1.49 o 
  -1  12   8       20.79       22.37      1.70 o 
   0  12   8        1.02        2.41      0.74 o 
   1  12   8        1.20        1.21      0.71 o 
   2  12   8       67.68       76.31      2.44 o 
   3  12   8        1.77       -0.10      1.21 o 
   4  12   8       18.42       18.45      1.63 o 
   5  12   8       20.36       19.38      1.83 o 
   6  12   8        0.11        1.14      1.13 o 
  -2  13   8        7.28        7.25      1.41 o 
  -1  13   8        0.04        0.45      0.79 o 
   0  13   8        3.93        4.51      0.88 o 
   1  13   8        0.00       -1.00      1.04 o 
   2  13   8        4.32        4.71      1.21 o 
   3  13   8       13.27       11.92      1.54 o 
   4  13   8        1.99        2.20      1.28 o 
   5  13   8        0.42       -1.07      1.41 o 
  -1  14   8        1.82        2.15      0.87 o 
   0  14   8        0.68        0.78      1.09 o 
   1  14   8        0.11       -0.32      0.90 o 
   2  14   8       13.51       14.64      1.54 o 
   3  14   8        0.07       -0.30      1.24 o 
   4  14   8        0.71        0.19      1.35 o 
   0  -9   9        0.02        0.56      1.61 o 
  -3  -8   9        0.24       -0.32      1.50 o 
  -2  -8   9        2.05       -0.12      1.51 o 
  -1  -8   9        2.57        1.21      1.34 o 
   0  -8   9        6.79        4.96      1.04 o 
   1  -8   9        8.43        9.55      1.43 o 
   2  -8   9        1.21        1.23      1.23 o 
  -4  -7   9        0.18       -1.70      1.70 o 
  -3  -7   9        3.31        1.25      1.51 o 
  -2  -7   9        6.92        4.82      1.54 o 
  -1  -7   9        0.58        0.70      0.87 o 
   0  -7   9       11.77       11.46      1.03 o 
   1  -7   9       13.56       13.18      1.15 o 
   2  -7   9       55.35       55.04      2.37 o 
   3  -7   9        2.90       -0.73      1.28 o 
   4  -7   9        0.42        1.86      1.18 o 
  -4  -6   9       26.36       31.94      2.08 o 
  -3  -6   9       10.25       12.04      1.62 o 
  -2  -6   9        0.00       -1.00      1.21 o 
  -1  -6   9       10.60       11.01      1.01 o 
   0  -6   9        3.12        4.11      0.81 o 
   1  -6   9        9.49        6.96      0.87 o 
   2  -6   9        1.99        1.76      1.10 o 
   3  -6   9        0.06       -1.05      1.05 o 
   4  -6   9        0.00       -0.30      1.02 o 
   5  -6   9        2.98        2.73      1.27 o 
  -5  -5   9        1.33        2.40      1.64 o 
  -4  -5   9        0.67        1.12      1.37 o 
  -3  -5   9        3.38        5.34      1.24 o 
  -2  -5   9        4.01        4.96      1.27 o 
  -1  -5   9       13.45       16.72      1.02 o 
   0  -5   9       12.82       13.18      0.90 o 
   1  -5   9        0.39        0.07      0.67 o 
   2  -5   9        0.11        0.09      0.92 o 
   3  -5   9        0.89        0.21      0.97 o 
   4  -5   9        1.94        1.87      0.96 o 
   5  -5   9        2.37        3.20      1.14 o 
  -5  -4   9        7.49        5.82      1.69 o 
  -4  -4   9       24.42       22.62      1.89 o 
  -3  -4   9        6.20        4.03      1.33 o 
  -2  -4   9        8.10        7.02      1.30 o 
  -1  -4   9        1.59        1.72      0.74 o 
   0  -4   9        0.21        0.02      0.68 o 
   1  -4   9       13.82       12.43      0.86 o 
   2  -4   9        7.34        4.78      1.03 o 
   3  -4   9        0.99        3.52      0.87 o 
   4  -4   9        6.64        7.10      1.10 o 
   5  -4   9        5.73        8.52      1.17 o 
   6  -4   9        4.76        3.36      1.26 o 
  -6  -3   9        0.33        0.06      1.53 o 
  -5  -3   9        2.25       -0.90      1.45 o 
  -4  -3   9        1.10        1.36      1.36 o 
  -3  -3   9       10.78        9.86      1.37 o 
  -2  -3   9        7.62        6.96      1.24 o 
  -1  -3   9        0.01        0.02      0.67 o 
   0  -3   9        0.82       -0.53      0.65 o 
   1  -3   9       46.98       42.60      3.35 o 
   2  -3   9       19.03       18.37      1.17 o 
   3  -3   9        1.62        0.57      0.91 o 
   4  -3   9       11.23       10.23      1.23 o 
   5  -3   9       18.66       15.98      1.43 o 
   6  -3   9        1.54        0.82      1.12 o 
  -6  -2   9       17.60       20.29      1.98 o 
  -5  -2   9       24.71       27.57      1.89 o 
  -4  -2   9        0.00        1.35      1.19 o 
  -3  -2   9        4.45        3.80      1.18 o 
  -2  -2   9       22.57       18.14      1.42 o 
  -1  -2   9       14.59       12.92      1.05 o 
   0  -2   9        0.39        0.54      0.61 o 
   1  -2   9       12.13       10.65      0.80 o 
   2  -2   9       62.73       60.09      2.95 o 
   3  -2   9        1.96        1.67      0.87 o 
   4  -2   9       24.56       20.37      1.38 o 
   5  -2   9       20.53       20.64      1.44 o 
   6  -2   9        0.18       -0.61      0.95 o 
   7  -2   9        7.47        8.77      1.42 o 
  -6  -1   9       11.96       14.65      1.66 o 
  -5  -1   9        4.83        4.13      1.48 o 
  -4  -1   9        5.30        5.13      1.36 o 
  -3  -1   9       13.45       18.70      1.35 o 
  -2  -1   9       10.49        9.84      1.16 o 
  -1  -1   9       26.63       27.89      1.05 o 
   0  -1   9       36.57       35.27      1.81 o 
   1  -1   9      567.52      546.37     10.91 o 
   2  -1   9       16.73       15.78      1.09 o 
   3  -1   9       64.19       50.41      2.51 o 
   4  -1   9       53.97       45.42      2.33 o 
   5  -1   9        2.87        3.01      0.93 o 
   6  -1   9        6.33        8.62      1.20 o 
   7  -1   9        3.75        6.72      1.22 o 
  -6   0   9        0.33       -1.00      1.50 o 
  -5   0   9        0.00        0.52      1.20 o 
  -4   0   9        1.61        1.91      1.19 o 
  -3   0   9       37.68       39.47      1.88 o 
  -2   0   9      100.80       80.69      3.94 o 
  -1   0   9       74.89       69.11      2.28 o 
   0   0   9     1161.39     1163.90     10.25 o 
   1   0   9      294.79      281.77      5.18 o 
   2   0   9       69.97       59.90      3.38 o 
   3   0   9       59.29       49.01      2.42 o 
   4   0   9       60.47       59.28      2.68 o 
   5   0   9        2.87        2.20      0.86 o 
   6   0   9       10.52        9.51      1.20 o 
   7   0   9        4.23        4.29      1.18 o 
  -6   1   9       48.19       53.63      2.38 o 
  -5   1   9       23.80       24.40      1.79 o 
  -4   1   9        0.07        1.17      1.11 o 
  -3   1   9      196.91      174.39      4.67 o 
  -2   1   9       37.16       28.42      1.44 o 
  -1   1   9       45.39       42.52      1.47 o 
   0   1   9      276.75      272.75     10.85 o 
   1   1   9       11.38       14.01      0.77 o 
   2   1   9       69.82       58.81      2.71 o 
   3   1   9        9.75        5.52      0.91 o 
   4   1   9        0.10        0.34      0.73 o 
   5   1   9       11.04       11.85      1.08 o 
   6   1   9       45.39       50.42      1.99 o 
   7   1   9       10.75       13.02      1.37 o 
   8   1   9       12.45       13.66      1.70 o 
  -6   2   9        6.91        6.69      1.63 o 
  -5   2   9        4.62        6.62      1.48 o 
  -4   2   9        1.85        0.72      1.19 o 
  -3   2   9        0.16        0.87      1.02 o 
  -2   2   9       70.32       70.55      3.34 o 
  -1   2   9      451.59      457.91      9.79 o 
   0   2   9      604.30      621.28      7.94 o 
   1   2   9      479.47      484.07     15.03 o 
   2   2   9      127.93      110.22      4.89 o 
   3   2   9       16.27       12.00      0.98 o 
   4   2   9       56.65       49.87      2.45 o 
   5   2   9        8.89       11.27      1.03 o 
   6   2   9        5.32        5.73      0.99 o 
   7   2   9        0.05        0.75      0.97 o 
   8   2   9        0.71        0.51      1.19 o 
  -6   3   9        6.04        7.87      1.64 o 
  -5   3   9       18.22       20.87      1.75 o 
  -4   3   9        9.79        8.32      1.37 o 
  -3   3   9       38.92       36.49      1.83 o 
  -2   3   9      223.57      206.73      5.98 o 
  -1   3   9       18.20       20.63      0.82 o 
   0   3   9       10.18       12.95      1.81 o 
   1   3   9       92.96       86.83      2.99 o 
   2   3   9       12.66       18.70      1.01 o 
   3   3   9        0.23        0.37      0.64 o 
   4   3   9        0.00       -0.70      0.70 o 
   5   3   9       21.87       24.39      1.27 o 
   6   3   9        1.97        0.42      0.90 o 
   7   3   9        7.05        8.72      1.29 o 
   8   3   9        4.77        4.76      1.18 o 
  -6   4   9        0.62       -0.12      1.23 o 
  -5   4   9        5.95        6.80      1.46 o 
  -4   4   9        2.59        4.24      1.14 o 
  -3   4   9       68.58       75.24      3.15 o 
  -2   4   9       17.74       17.54      1.20 o 
  -1   4   9       16.27       19.18      0.80 o 
   0   4   9       19.37       23.81      0.97 o 
   1   4   9       13.76       16.97      0.69 o 
   2   4   9       36.12       28.27      1.80 o 
   3   4   9        0.67        0.73      0.63 o 
   4   4   9        0.08        0.62      0.68 o 
   5   4   9        0.01       -0.70      0.75 o 
   6   4   9        0.09        1.02      0.79 o 
   7   4   9       14.18       13.88      1.53 o 
   8   4   9        7.99       10.74      1.40 o 
  -6   5   9        0.27        2.90      0.94 o 
  -5   5   9        0.00        0.70      0.95 o 
  -4   5   9        3.56        2.87      0.98 o 
  -3   5   9       26.12       31.57      1.50 o 
  -2   5   9      182.82      193.78      5.24 o 
  -1   5   9       17.40       18.60      0.87 o 
   0   5   9       39.98       38.92      1.55 o 
   1   5   9        0.02        0.54      0.44 o 
   2   5   9        7.66        7.01      0.75 o 
   3   5   9        9.20       11.68      0.90 o 
   4   5   9        1.87        2.44      0.73 o 
   5   5   9        3.82        3.99      0.94 o 
   6   5   9        3.08        3.03      0.90 o 
   7   5   9        0.00        1.11      0.87 o 
   8   5   9        0.59        1.49      1.10 o 
  -6   6   9        0.28       -0.95      1.12 o 
  -5   6   9        9.82        8.58      1.26 o 
  -4   6   9       21.52       16.00      1.42 o 
  -3   6   9       21.33       18.66      1.32 o 
  -2   6   9        6.45        7.82      0.97 o 
  -1   6   9        0.65        0.72      0.50 o 
   0   6   9        4.11        3.93      0.58 o 
   1   6   9       15.18       15.26      1.16 o 
   2   6   9       12.61       12.23      0.98 o 
   3   6   9        0.73        0.73      0.67 o 
   4   6   9        2.82        2.01      0.81 o 
   5   6   9       86.56       89.61      3.23 o 
   6   6   9        3.89        5.83      0.97 o 
   7   6   9        3.22        4.57      1.06 o 
   8   6   9       10.82       12.69      1.68 o 
  -5   7   9        5.63        5.90      1.30 o 
  -4   7   9        2.29        2.11      0.99 o 
  -3   7   9        4.34        4.25      1.08 o 
  -2   7   9       28.68       27.86      1.41 o 
  -1   7   9       21.75       19.90      0.85 o 
   0   7   9        0.39        0.05      0.62 o 
   1   7   9       43.88       41.46      1.87 o 
   2   7   9        0.99        1.21      0.70 o 
   3   7   9        0.38       -0.07      0.76 o 
   4   7   9        0.99        1.03      0.83 o 
   5   7   9        6.21        4.67      1.01 o 
   6   7   9       11.40       11.06      1.27 o 
   7   7   9        0.81        0.38      1.02 o 
   8   7   9       17.22       24.49      1.92 o 
  -5   8   9        0.93        2.51      1.10 o 
  -4   8   9        0.54        1.19      0.92 o 
  -3   8   9        3.30        4.17      1.05 o 
  -2   8   9       22.63       22.93      1.38 o 
  -1   8   9       12.43       13.34      1.53 o 
   0   8   9       32.83       35.79      2.48 o 
   1   8   9       31.13       31.61      1.12 o 
   2   8   9        1.90        2.79      0.79 o 
   3   8   9       27.45       29.52      1.55 o 
   4   8   9       10.21       11.57      1.15 o 
   5   8   9       28.12       26.53      1.50 o 
   6   8   9       45.21       50.66      2.07 o 
   7   8   9        6.17        6.88      1.36 o 
   8   8   9        4.17        9.11      1.40 o 
  -5   9   9        3.97        2.39      1.32 o 
  -4   9   9        0.03        0.29      1.04 o 
  -3   9   9        2.55        4.08      1.01 o 
  -2   9   9        0.23       -0.37      0.95 o 
  -1   9   9        0.00        0.24      0.63 o 
   0   9   9       89.42       89.70      2.41 o 
   1   9   9       77.95       77.49      2.30 o 
   2   9   9       29.45       24.70      1.46 o 
   3   9   9       77.03       77.93      3.10 o 
   4   9   9       81.97       84.19      2.90 o 
   5   9   9        9.71        9.39      1.21 o 
   6   9   9        0.96        0.68      1.02 o 
   7   9   9        7.91        7.18      1.39 o 
  -4  10   9       13.18       13.95      1.65 o 
  -3  10   9       11.31        9.84      1.47 o 
  -2  10   9       23.06       23.02      1.52 o 
  -1  10   9       15.76       14.92      0.95 o 
   0  10   9        3.61        3.26      0.73 o 
   1  10   9       15.63       13.81      1.13 o 
   2  10   9       20.74       22.62      1.38 o 
   3  10   9       25.99       24.62      1.56 o 
   4  10   9       68.21       72.14      2.56 o 
   5  10   9       10.40       10.93      1.33 o 
   6  10   9        7.90        8.65      1.48 o 
   7  10   9        6.36        9.18      1.44 o 
  -3  11   9        2.23        1.24      1.17 o 
  -2  11   9       54.04       56.84      2.38 o 
  -1  11   9       27.60       27.10      1.21 o 
   0  11   9        1.87        2.13      0.68 o 
   1  11   9        8.61        8.12      1.37 o 
   2  11   9        3.78        5.37      1.07 o 
   3  11   9       55.47       53.60      2.26 o 
   4  11   9        0.38        1.65      1.07 o 
   5  11   9        0.10        0.80      1.14 o 
   6  11   9        0.02        0.52      1.13 o 
   7  11   9        8.79       11.65      1.70 o 
  -3  12   9        1.54        2.62      1.22 o 
  -2  12   9        3.49        3.03      1.26 o 
  -1  12   9        0.72        1.15      1.26 o 
   0  12   9        0.10        1.58      0.85 o 
   1  12   9        0.88        0.02      0.74 o 
   2  12   9       27.98       26.50      1.79 o 
   3  12   9       83.85       82.15      2.64 o 
   4  12   9       17.36       16.81      1.60 o 
   5  12   9       24.35       26.86      1.91 o 
   6  12   9        4.06        2.53      1.49 o 
  -2  13   9        7.72        3.72      1.57 o 
  -1  13   9       23.94       20.01      2.30 o 
   0  13   9        8.73        9.04      0.99 o 
   1  13   9        3.86        4.11      1.07 o 
   2  13   9        0.01        2.42      1.11 o 
   3  13   9        3.98        3.81      1.35 o 
   4  13   9        2.31        1.75      1.37 o 
   5  13   9        6.02        6.35      1.62 o 
   0  14   9       11.06        9.77      1.14 o 
   1  14   9        0.84        0.86      1.13 o 
   2  14   9       18.69       19.86      1.82 o 
   3  14   9        6.10        7.05      1.44 o 
   4  14   9        0.37        1.89      1.22 o 
   0  -8  10        0.16        0.62      0.93 o 
  -2  -7  10       34.25       33.86      2.18 o 
  -1  -7  10        9.00        9.13      1.13 o 
   0  -7  10       16.27       17.30      1.86 o 
   1  -7  10       65.39       63.85      2.04 o 
   2  -7  10       14.95       13.92      1.67 o 
  -3  -6  10        0.05       -1.46      1.46 o 
  -2  -6  10        1.34        3.71      1.33 o 
  -1  -6  10       41.05       39.76      1.49 o 
   0  -6  10        0.19        0.99      0.77 o 
   1  -6  10        7.12        6.86      1.04 o 
   2  -6  10        0.00       -0.68      1.12 o 
   3  -6  10        2.60        4.21      1.12 o 
   4  -6  10       38.87       42.65      2.28 o 
  -4  -5  10       64.62       84.11      2.97 o 
  -3  -5  10        7.83       10.18      1.53 o 
  -2  -5  10       10.16       11.08      1.53 o 
  -1  -5  10       10.07        8.26      0.96 o 
   0  -5  10       21.54       19.82      1.13 o 
   1  -5  10        0.00        0.85      0.80 o 
   2  -5  10       17.17       18.30      1.41 o 
   3  -5  10        9.14        7.46      1.26 o 
   4  -5  10        0.84        2.63      1.07 o 
  -5  -4  10        6.25        9.15      1.75 o 
  -4  -4  10       12.80       10.54      1.78 o 
  -3  -4  10        4.49        4.48      1.36 o 
  -2  -4  10       38.77       41.41      2.04 o 
  -1  -4  10       42.52       39.79      1.32 o 
   0  -4  10        3.27        2.47      0.93 o 
   1  -4  10        0.01       -0.32      1.00 o 
   2  -4  10        6.13        6.87      1.18 o 
   3  -4  10        0.96        1.79      0.97 o 
   4  -4  10        0.05        1.62      0.93 o 
   5  -4  10        4.76        4.45      1.32 o 
  -5  -3  10       14.50       16.86      2.00 o 
  -4  -3  10        0.23       -1.44      1.44 o 
  -3  -3  10        8.36       11.24      1.45 o 
  -2  -3  10       27.03       29.88      1.75 o 
  -1  -3  10        0.04       -0.56      0.73 o 
   0  -3  10       14.04       13.11      1.04 o 
   1  -3  10        0.25        0.82      0.60 o 
   2  -3  10        2.16        2.35      0.92 o 
   3  -3  10       11.39       11.26      1.24 o 
   4  -3  10        9.67        7.09      1.18 o 
   5  -3  10        0.72        2.69      0.92 o 
   6  -3  10        0.07       -0.19      1.06 o 
  -5  -2  10       18.95       24.67      2.06 o 
  -4  -2  10        0.20        0.59      1.27 o 
  -3  -2  10        0.68        1.36      1.23 o 
  -2  -2  10       24.32       24.14      1.59 o 
  -1  -2  10       63.86       63.73      1.96 o 
   0  -2  10        3.93        4.35      0.70 o 
   1  -2  10       29.74       31.56      1.15 o 
   2  -2  10       14.43       12.64      1.18 o 
   3  -2  10        2.11        1.14      0.93 o 
   4  -2  10       22.68       19.20      1.42 o 
   5  -2  10        1.26        0.06      0.96 o 
   6  -2  10        0.01        1.37      0.97 o 
  -5  -1  10        1.08        0.69      1.40 o 
  -4  -1  10       10.90       10.17      1.60 o 
  -3  -1  10       47.25       50.50      2.19 o 
  -2  -1  10       54.47       50.75      2.52 o 
  -1  -1  10       30.14       29.93      1.05 o 
   0  -1  10       15.94       14.18      0.80 o 
   1  -1  10       63.97       65.34      2.15 o 
   2  -1  10       12.94       13.10      1.15 o 
   3  -1  10       11.67       10.57      1.06 o 
   4  -1  10        5.52        7.01      1.10 o 
   5  -1  10        5.89        4.61      1.08 o 
   6  -1  10        1.34       -1.06      1.06 o 
   7  -1  10       14.95       15.58      1.75 o 
  -6   0  10        1.62        2.87      1.64 o 
  -5   0  10        0.02       -0.96      1.48 o 
  -4   0  10        3.91        3.77      1.30 o 
  -3   0  10       13.55       13.35      1.57 o 
  -2   0  10       24.98       20.43      1.46 o 
  -1   0  10       94.76       95.28      2.58 o 
   0   0  10        1.07        1.87      0.61 o 
   1   0  10       90.01       84.83      2.65 o 
   2   0  10        2.53        2.77      0.88 o 
   3   0  10       22.70       20.82      1.24 o 
   4   0  10       37.19       32.77      1.57 o 
   5   0  10        1.54        1.91      0.96 o 
   6   0  10       15.54       19.81      1.45 o 
   7   0  10        0.81        0.55      1.11 o 
  -6   1  10       10.37       11.18      1.88 o 
  -5   1  10       17.79       21.30      1.93 o 
  -4   1  10        7.10        7.14      1.35 o 
  -3   1  10        8.77        8.76      1.30 o 
  -2   1  10        2.03        4.54      1.09 o 
  -1   1  10       55.25       55.67      2.66 o 
   0   1  10        0.01       -0.50      0.60 o 
   1   1  10       14.10       12.19      0.81 o 
   2   1  10       18.69       21.22      1.14 o 
   3   1  10       26.12       21.89      1.25 o 
   4   1  10      150.44      132.24      3.73 o 
   5   1  10       28.61       25.80      1.56 o 
   6   1  10        0.01        0.37      0.91 o 
   7   1  10       16.37       16.88      1.63 o 
  -6   2  10       26.25       26.18      2.25 o 
  -5   2  10       11.97       12.85      1.72 o 
  -4   2  10        2.09        0.88      1.32 o 
  -3   2  10        0.04        1.76      1.06 o 
  -2   2  10       37.99       37.99      1.92 o 
  -1   2  10      140.63      145.20      5.92 o 
   0   2  10       53.97       50.33      1.76 o 
   1   2  10      661.93      657.46     18.04 o 
   2   2  10       65.38       61.92      2.92 o 
   3   2  10        0.05       -0.81      0.81 o 
   4   2  10        0.01        0.08      0.80 o 
   5   2  10       17.83       21.87      1.40 o 
   6   2  10        1.80        2.10      0.95 o 
   7   2  10        2.99        3.05      1.19 o 
  -6   3  10        9.29       11.30      1.75 o 
  -5   3  10        8.72       10.62      1.60 o 
  -4   3  10        3.29        4.36      1.28 o 
  -3   3  10        0.18        1.85      1.06 o 
  -2   3  10      140.53      133.29      4.11 o 
  -1   3  10      412.27      394.03      6.05 o 
   0   3  10       84.84       82.02      2.81 o 
   1   3  10      185.40      185.65      4.02 o 
   2   3  10      426.99      389.35      8.04 o 
   3   3  10       68.05       54.32      2.71 o 
   4   3  10        6.65        7.21      0.95 o 
   5   3  10        2.81        2.96      0.78 o 
   6   3  10        1.64        1.71      0.88 o 
   7   3  10        6.00        7.46      1.19 o 
  -5   4  10       40.84       45.23      2.39 o 
  -4   4  10        0.58       -0.65      1.19 o 
  -3   4  10        1.58        2.69      1.00 o 
  -2   4  10        4.60        4.89      0.95 o 
  -1   4  10      207.98      193.65      9.07 o 
   0   4  10       78.85       78.56      2.66 o 
   1   4  10       13.53       11.30      0.74 o 
   2   4  10      125.94      110.72      4.45 o 
   3   4  10       22.31       19.30      1.26 o 
   4   4  10        8.78        7.37      1.02 o 
   5   4  10        4.64        6.45      0.96 o 
   6   4  10       12.79       12.47      1.28 o 
   7   4  10        1.24        1.57      0.93 o 
   8   4  10        8.03       12.53      1.53 o 
  -5   5  10        1.54        1.80      1.40 o 
  -4   5  10        5.99        5.30      1.30 o 
  -3   5  10        7.50        5.82      1.17 o 
  -2   5  10       73.65       77.74      3.11 o 
  -1   5  10      433.97      429.54     10.05 o 
   0   5  10       10.91       11.63      0.70 o 
   1   5  10       26.81       24.90      2.08 o 
   2   5  10      147.37      126.74      4.54 o 
   3   5  10       83.11       87.07      3.55 o 
   4   5  10       22.72       22.91      1.29 o 
   5   5  10       23.08       22.63      1.39 o 
   6   5  10        0.12        1.30      0.77 o 
   7   5  10        0.13       -1.06      1.09 o 
   8   5  10        2.66        2.34      1.38 o 
  -5   6  10        0.17        1.02      1.01 o 
  -4   6  10        1.06        1.12      0.98 o 
  -3   6  10        0.86        0.93      0.91 o 
  -2   6  10       61.11       58.30      2.66 o 
  -1   6  10        0.06       -0.17      1.33 o 
   0   6  10        2.21        2.46      0.56 o 
   1   6  10      205.69      195.96      3.94 o 
   2   6  10       15.65       16.06      1.18 o 
   3   6  10        3.39        3.31      0.80 o 
   4   6  10        7.58        8.35      1.05 o 
   5   6  10        1.75        2.69      0.88 o 
   6   6  10        5.65        4.59      1.13 o 
   7   6  10        0.86        0.91      0.99 o 
   8   6  10        5.05        4.90      1.41 o 
  -5   7  10        0.22       -1.13      1.13 o 
  -4   7  10        1.29        1.61      1.07 o 
  -3   7  10       13.03       14.93      1.25 o 
  -2   7  10       20.57       21.62      1.39 o 
  -1   7  10        6.71        7.78      0.73 o 
   0   7  10       28.94       29.47      1.08 o 
   1   7  10       49.38       50.47      3.31 o 
   2   7  10       28.94       28.54      1.55 o 
   3   7  10        9.60       11.33      1.10 o 
   4   7  10       16.56       14.96      1.29 o 
   5   7  10        3.56        4.12      1.05 o 
   6   7  10       27.79       30.05      1.82 o 
   7   7  10        8.81        9.23      1.30 o 
  -4   8  10        0.20        1.45      1.03 o 
  -3   8  10       24.03       23.73      1.62 o 
  -2   8  10       70.26       69.79      2.37 o 
  -1   8  10       19.53       16.80      0.94 o 
   0   8  10       50.28       48.53      1.69 o 
   1   8  10       10.59       11.04      1.30 o 
   2   8  10       18.12       17.63      1.23 o 
   3   8  10        1.26        2.68      0.88 o 
   4   8  10       19.13       19.26      1.39 o 
   5   8  10        5.70        3.82      1.08 o 
   6   8  10       13.56       14.50      1.45 o 
   7   8  10        8.88        9.51      1.49 o 
  -4   9  10        0.07        0.67      0.97 o 
  -3   9  10        7.00        8.92      1.24 o 
  -2   9  10        1.26        1.74      1.02 o 
  -1   9  10       25.17       22.69      1.08 o 
   0   9  10       43.95       46.82      1.60 o 
   1   9  10        6.81        5.56      0.76 o 
   2   9  10        6.46        9.64      1.08 o 
   3   9  10        0.72        0.31      0.89 o 
   4   9  10        0.20        0.84      0.94 o 
   5   9  10       19.44       16.59      1.45 o 
   6   9  10        1.57        2.81      1.12 o 
   7   9  10        2.55        5.05      1.24 o 
  -4  10  10        0.01       -1.22      1.22 o 
  -3  10  10        8.51        6.67      1.40 o 
  -2  10  10        3.33        4.56      1.12 o 
  -1  10  10        0.08       -0.06      0.79 o 
   0  10  10        3.09        2.46      0.73 o 
   1  10  10        3.78        1.66      1.24 o 
   2  10  10        6.47        5.83      1.09 o 
   3  10  10        4.87        2.35      1.14 o 
   4  10  10        8.48        8.65      1.28 o 
   5  10  10        5.32        3.48      1.26 o 
   6  10  10        2.94        1.61      1.33 o 
   7  10  10       11.04        9.09      1.68 o 
  -3  11  10        0.00       -1.27      1.27 o 
  -2  11  10        3.24        4.72      1.23 o 
  -1  11  10        5.66        6.39      1.03 o 
   0  11  10       11.55        8.98      1.52 o 
   1  11  10        8.08       10.20      0.86 o 
   2  11  10       11.72       11.82      1.28 o 
   3  11  10        0.40       -0.20      1.13 o 
   4  11  10       28.62       28.29      1.80 o 
   5  11  10        2.30        1.67      1.22 o 
   6  11  10       13.48       13.05      1.54 o 
  -2  12  10        0.08        1.04      1.15 o 
  -1  12  10        1.60        1.46      0.84 o 
   0  12  10        1.23        3.21      0.76 o 
   1  12  10        1.18        1.22      0.76 o 
   2  12  10        0.72       -0.37      1.16 o 
   3  12  10       22.19       19.57      1.70 o 
   4  12  10       10.52       10.07      1.44 o 
   5  12  10        5.92        7.59      1.40 o 
   6  12  10        2.55        3.06      1.36 o 
  -1  13  10        6.69        7.36      1.03 o 
   0  13  10        0.04       -0.89      0.89 o 
   1  13  10       19.30       20.49      1.25 o 
   2  13  10        4.03        4.41      1.35 o 
   3  13  10        7.95        7.52      1.49 o 
   4  13  10        0.02        0.66      1.20 o 
   5  13  10        0.15       -0.76      1.28 o 
   0  14  10        3.18        5.57      0.93 o 
   1  14  10        9.84       11.19      1.68 o 
   2  14  10        0.07        1.92      1.29 o 
   3  14  10       16.17       14.72      1.73 o 
   4  14  10        2.03        1.17      1.45 o 
  -2  -6  11        6.19        8.41      1.71 o 
  -1  -6  11        8.23       11.92      1.17 o 
   0  -6  11       13.84       13.46      1.10 o 
   1  -6  11        2.33        3.58      0.96 o 
   2  -6  11        4.71        7.79      1.27 o 
  -3  -5  11       49.20       50.87      2.62 o 
  -2  -5  11       21.61       23.75      1.94 o 
  -1  -5  11       26.91       26.56      1.39 o 
   0  -5  11        2.89        2.58      0.90 o 
   1  -5  11       14.16       15.10      1.09 o 
   2  -5  11       17.31       16.93      1.61 o 
   3  -5  11        1.04        0.99      1.14 o 
  -4  -4  11        1.88        3.77      1.59 o 
  -3  -4  11        2.79       -0.54      1.54 o 
  -2  -4  11       85.10       91.05      2.98 o 
  -1  -4  11       17.42       18.30      1.19 o 
   0  -4  11        0.92       -0.76      0.82 o 
   1  -4  11       15.02       15.10      1.03 o 
   2  -4  11        1.45        1.94      1.06 o 
   3  -4  11        3.66        4.34      1.17 o 
   4  -4  11        1.46       -0.12      1.26 o 
  -4  -3  11        0.11       -0.49      1.55 o 
  -3  -3  11        2.44        3.35      1.49 o 
  -2  -3  11       15.56       16.07      1.67 o 
  -1  -3  11       27.74       32.55      1.28 o 
   0  -3  11        0.16       -0.22      1.55 o 
   1  -3  11        0.17       -0.66      1.42 o 
   2  -3  11        7.95        6.97      1.25 o 
   3  -3  11       13.33       11.87      1.23 o 
   4  -3  11       19.62       18.47      1.70 o 
   5  -3  11       21.01       24.33      1.88 o 
  -4  -2  11        8.00       12.53      1.78 o 
  -3  -2  11        0.18        2.00      1.27 o 
  -2  -2  11        5.71        7.79      1.35 o 
  -1  -2  11        2.33        1.96      0.79 o 
   0  -2  11       25.72       27.05      2.00 o 
   1  -2  11        0.23       -0.23      0.67 o 
   2  -2  11        8.45        9.43      1.12 o 
   3  -2  11        3.13        2.78      0.99 o 
   4  -2  11        0.04        0.32      0.87 o 
   5  -2  11        4.74        7.58      1.27 o 
   6  -2  11        7.15        8.17      1.39 o 
  -5  -1  11        0.20       -0.12      1.63 o 
  -4  -1  11        1.24       -0.23      1.53 o 
  -3  -1  11       27.24       30.78      1.95 o 
  -2  -1  11        0.06        0.05      1.13 o 
  -1  -1  11        1.28        0.24      0.75 o 
   0  -1  11        0.92        1.38      0.63 o 
   1  -1  11       36.94       37.20      1.23 o 
   2  -1  11       23.60       26.35      1.53 o 
   3  -1  11        2.13        2.71      0.92 o 
   4  -1  11        5.19        3.64      0.97 o 
   5  -1  11        7.66        6.65      1.22 o 
   6  -1  11        1.05        2.64      1.01 o 
  -5   0  11        8.41       12.32      1.81 o 
  -4   0  11        2.41        0.28      1.48 o 
  -3   0  11       15.63       16.10      1.63 o 
  -2   0  11        5.52        5.62      1.22 o 
  -1   0  11       21.39       21.02      2.93 o 
   0   0  11        1.95        1.42      0.80 o 
   1   0  11        0.00        0.53      0.61 o 
   2   0  11       52.49       53.94      2.38 o 
   3   0  11        0.99        1.00      0.90 o 
   4   0  11        0.60        0.10      0.83 o 
   5   0  11       24.81       23.47      1.59 o 
   6   0  11        0.88        1.06      1.03 o 
  -5   1  11        0.05        2.63      1.41 o 
  -4   1  11        1.42        0.55      1.42 o 
  -3   1  11       15.85       15.03      1.59 o 
  -2   1  11        3.05        3.40      1.12 o 
  -1   1  11       56.56       60.29      1.88 o 
   0   1  11       17.34       19.79      0.90 o 
   1   1  11        0.47        0.67      0.57 o 
   2   1  11        0.91        1.48      0.84 o 
   3   1  11        4.03        3.10      0.91 o 
   4   1  11        0.68        0.99      0.84 o 
   5   1  11       16.29       15.45      1.35 o 
   6   1  11        0.21        1.82      0.91 o 
   7   1  11        2.44        4.67      1.16 o 
  -5   2  11        9.79       12.58      1.81 o 
  -4   2  11        1.02        2.28      1.32 o 
  -3   2  11        1.62        1.81      1.20 o 
  -2   2  11        3.14        2.68      1.11 o 
  -1   2  11        0.02        1.15      0.64 o 
   0   2  11       17.18       15.93      0.88 o 
   1   2  11        2.98        2.75      0.60 o 
   2   2  11        5.64        5.80      0.96 o 
   3   2  11       41.72       40.66      2.17 o 
   4   2  11       11.48        9.73      1.19 o 
   5   2  11        6.06        6.61      1.06 o 
   6   2  11        3.28        4.54      0.99 o 
   7   2  11       18.54       20.29      1.73 o 
  -5   3  11        0.85       -0.24      1.59 o 
  -4   3  11        0.51        0.92      1.33 o 
  -3   3  11        0.60        0.29      1.13 o 
  -2   3  11        1.26        1.42      0.96 o 
  -1   3  11        6.75        6.48      1.29 o 
   0   3  11        9.99       11.68      0.74 o 
   1   3  11       38.30       37.03      1.30 o 
   2   3  11       13.11       12.84      1.10 o 
   3   3  11       63.78       54.77      2.52 o 
   4   3  11       23.06       18.78      1.34 o 
   5   3  11       13.64       13.00      1.28 o 
   6   3  11        0.05       -0.95      0.95 o 
   7   3  11        0.46        2.60      1.00 o 
  -5   4  11       30.10       33.86      2.44 o 
  -4   4  11        8.53       11.26      1.53 o 
  -3   4  11        0.58        0.74      1.06 o 
  -2   4  11       39.70       35.98      1.76 o 
  -1   4  11       11.66       10.34      1.59 o 
   0   4  11       26.90       27.42      1.39 o 
   1   4  11        1.54        2.30      1.14 o 
   2   4  11       31.98       34.07      1.54 o 
   3   4  11       61.54       56.29      2.68 o 
   4   4  11       33.24       31.28      1.61 o 
   5   4  11        3.82        2.30      0.96 o 
   6   4  11        8.10        9.14      1.29 o 
   7   4  11        3.46        3.22      1.19 o 
  -5   5  11        0.59        0.75      1.56 o 
  -4   5  11        3.31        2.57      1.33 o 
  -3   5  11        2.83        4.53      1.01 o 
  -2   5  11       40.98       39.81      1.76 o 
  -1   5  11       23.62       22.42      1.00 o 
   0   5  11      114.02      110.31      4.65 o 
   1   5  11       75.09       74.06      2.28 o 
   2   5  11       86.83       75.78      3.30 o 
   3   5  11       52.70       46.53      2.33 o 
   4   5  11       13.56       11.68      1.06 o 
   5   5  11        0.18        0.59      0.88 o 
   6   5  11        0.87       -0.48      1.00 o 
   7   5  11        7.28        9.46      1.27 o 
  -5   6  11        1.69        1.22      1.26 o 
  -4   6  11       26.35       27.24      1.84 o 
  -3   6  11        4.99        5.17      1.17 o 
  -2   6  11        5.32        5.72      1.08 o 
  -1   6  11      175.66      163.72      2.86 o 
   0   6  11        0.20       -0.27      0.60 o 
   1   6  11       29.97       29.22      2.69 o 
   2   6  11      316.46      297.14      5.87 o 
   3   6  11        1.37        0.17      0.93 o 
   4   6  11        3.30        3.38      0.86 o 
   5   6  11       10.86       10.76      1.15 o 
   6   6  11        0.41        0.06      1.03 o 
   7   6  11       15.85       14.27      1.51 o 
  -4   7  11        0.46       -0.35      1.01 o 
  -3   7  11       12.53       12.00      1.30 o 
  -2   7  11        0.04        0.10      0.96 o 
  -1   7  11      144.44      133.11      7.06 o 
   0   7  11       12.90       11.47      0.85 o 
   1   7  11        9.36        8.43      0.78 o 
   2   7  11       14.25       14.25      1.31 o 
   3   7  11        0.12       -0.17      0.89 o 
   4   7  11        0.12       -0.92      0.92 o 
   5   7  11       13.06       14.71      1.36 o 
   6   7  11        0.17        1.21      0.95 o 
   7   7  11        1.86        1.10      1.13 o 
  -4   8  11        2.01        3.46      1.14 o 
  -3   8  11        2.82        0.23      1.14 o 
  -2   8  11       88.13       86.14      2.64 o 
  -1   8  11      149.27      144.01      2.63 o 
   0   8  11       40.91       36.65      1.31 o 
   1   8  11        0.16        0.17      1.01 o 
   2   8  11      112.65      108.04      3.25 o 
   3   8  11       89.24       85.89      2.80 o 
   4   8  11        3.93        3.38      0.99 o 
   5   8  11        5.67        4.82      1.22 o 
   6   8  11        8.63        8.00      1.30 o 
   7   8  11        0.15        2.48      1.02 o 
  -4   9  11        1.86        1.94      1.19 o 
  -3   9  11        1.74        1.82      1.02 o 
  -2   9  11       30.20       29.51      1.86 o 
  -1   9  11        0.49        0.22      0.72 o 
   0   9  11        8.29        7.55      0.86 o 
   1   9  11        4.66        4.11      0.81 o 
   2   9  11        0.08        0.28      0.96 o 
   3   9  11        0.42        0.56      0.96 o 
   4   9  11        0.32       -0.99      0.99 o 
   5   9  11       18.39       21.64      1.61 o 
   6   9  11        0.41       -1.10      1.21 o 
   7   9  11        3.75        4.65      1.28 o 
  -3  10  11       15.36       16.27      1.67 o 
  -2  10  11        3.21        2.55      1.17 o 
  -1  10  11        5.48        6.82      1.34 o 
   0  10  11       16.16       17.69      1.01 o 
   1  10  11        2.28        0.22      0.93 o 
   2  10  11       11.81       10.95      1.28 o 
   3  10  11       36.02       41.36      1.94 o 
   4  10  11        3.25        1.94      1.19 o 
   5  10  11        0.66        0.39      1.09 o 
   6  10  11        3.85        4.17      1.37 o 
  -2  11  11        3.42        0.30      1.28 o 
  -1  11  11        1.24        1.37      1.45 o 
   0  11  11        0.12        0.61      0.90 o 
   1  11  11        0.46        0.46      1.34 o 
   2  11  11        4.84        3.50      1.19 o 
   3  11  11       12.64       12.48      1.42 o 
   4  11  11        0.02       -1.00      1.14 o 
   5  11  11        6.61        5.98      1.45 o 
   6  11  11        4.24        4.99      1.35 o 
  -1  12  11        0.42        1.46      0.80 o 
   0  12  11        0.39        1.27      0.76 o 
   1  12  11        7.16        5.68      0.98 o 
   2  12  11        0.33        0.50      1.08 o 
   3  12  11        0.44        0.57      1.14 o 
   4  12  11        8.81       10.22      1.35 o 
   5  12  11        0.29        0.25      1.13 o 
   0  13  11        2.98        2.11      0.96 o 
   1  13  11        0.01       -0.85      0.85 o 
   2  13  11        2.04        4.32      1.15 o 
   3  13  11        0.05       -0.55      1.28 o 
   4  13  11        2.13        1.26      1.30 o 
  -1  -5  12        8.96        6.10      1.18 o 
   0  -5  12        0.17        0.59      0.88 o 
   1  -5  12        0.01       -0.83      0.83 o 
   2  -5  12       40.65       45.12      2.28 o 
  -2  -4  12       20.47       20.94      1.98 o 
  -1  -4  12       69.51       74.25      5.03 o 
   0  -4  12        0.16        0.09      1.20 o 
   1  -4  12       12.14       12.00      1.03 o 
   2  -4  12        4.51        3.46      1.28 o 
   3  -4  12        2.86        2.86      1.15 o 
  -3  -3  12        0.73        2.25      1.47 o 
  -2  -3  12       10.88       12.95      1.67 o 
  -1  -3  12       41.51       40.64      1.60 o 
   0  -3  12        0.45        0.43      0.81 o 
   1  -3  12        0.49        0.36      0.79 o 
   2  -3  12       16.63       19.31      1.57 o 
   3  -3  12        2.81        4.92      1.10 o 
   4  -3  12        7.53        9.57      1.46 o 
  -3  -2  12        2.04        1.20      1.49 o 
  -2  -2  12        4.50        6.83      1.47 o 
  -1  -2  12        5.78        6.87      1.00 o 
   0  -2  12        0.20        0.29      0.86 o 
   1  -2  12       41.22       41.52      1.41 o 
   2  -2  12       14.52       13.49      1.44 o 
   3  -2  12        0.27       -0.17      1.10 o 
   4  -2  12       31.95       32.13      1.90 o 
   5  -2  12        9.88       10.16      1.64 o 
  -4  -1  12        6.43        4.82      1.77 o 
  -3  -1  12        8.13       13.09      1.58 o 
  -2  -1  12      182.48      185.56      3.90 o 
  -1  -1  12       21.59       20.90      1.20 o 
   0  -1  12        0.29        0.23      1.96 o 
   1  -1  12        0.22        0.50      0.67 o 
   2  -1  12        4.66        4.79      1.13 o 
   3  -1  12       43.99       42.24      2.00 o 
   4  -1  12        7.95       10.22      1.33 o 
   5  -1  12        5.04        1.58      1.27 o 
  -4   0  12        2.29        2.26      1.59 o 
  -3   0  12        0.06        3.09      1.38 o 
  -2   0  12      111.56      116.41      3.06 o 
  -1   0  12        0.01        0.21      0.74 o 
   0   0  12       17.08       19.44      0.96 o 
   1   0  12        0.17        0.00      0.63 o 
   2   0  12        0.71       -0.68      0.96 o 
   3   0  12       44.11       36.90      1.91 o 
   4   0  12        2.77        0.86      1.00 o 
   5   0  12        1.87        1.23      1.19 o 
   6   0  12       16.74       19.87      1.81 o 
  -4   1  12        0.18        0.24      1.53 o 
  -3   1  12        6.08        2.04      1.52 o 
  -2   1  12       12.12       10.30      1.37 o 
  -1   1  12       10.22       11.29      0.86 o 
   0   1  12        3.32        3.83      0.72 o 
   1   1  12        1.48        2.93      0.77 o 
   2   1  12        0.05        0.19      0.83 o 
   3   1  12        3.29        3.42      0.97 o 
   4   1  12        0.04       -0.73      0.87 o 
   5   1  12        0.93        3.15      1.02 o 
   6   1  12        1.31       -1.21      1.21 o 
  -4   2  12       20.72       19.29      2.03 o 
  -3   2  12       34.93       38.94      2.19 o 
  -2   2  12       12.26       11.18      1.41 o 
  -1   2  12       17.94       17.96      1.03 o 
   0   2  12       14.29       14.37      0.88 o 
   1   2  12       86.17       87.98      2.01 o 
   2   2  12        1.40        2.21      0.87 o 
   3   2  12        3.24        2.26      0.93 o 
   4   2  12        1.67        1.57      0.86 o 
   5   2  12        0.09        2.03      0.92 o 
   6   2  12       11.94       17.26      1.55 o 
  -4   3  12       30.52       33.09      2.19 o 
  -3   3  12        3.48        4.55      1.33 o 
  -2   3  12        6.18        6.89      1.14 o 
  -1   3  12       21.16       21.16      1.03 o 
   0   3  12        2.60        2.55      0.67 o 
   1   3  12       43.67       45.41      1.50 o 
   2   3  12        0.96        1.59      0.78 o 
   3   3  12        5.68        4.06      1.00 o 
   4   3  12        2.52        2.03      0.89 o 
   5   3  12        3.07        3.54      1.03 o 
   6   3  12        8.82        9.39      1.34 o 
  -4   4  12        0.29        0.06      1.44 o 
  -3   4  12        9.62        9.20      1.45 o 
  -2   4  12       22.69       19.71      1.63 o 
  -1   4  12        9.35        8.66      1.01 o 
   0   4  12        1.74        1.40      0.95 o 
   1   4  12        3.80        4.16      0.63 o 
   2   4  12        2.98        2.51      0.88 o 
   3   4  12       14.52       14.78      1.11 o 
   4   4  12        0.02        0.39      0.81 o 
   5   4  12        1.59        0.16      0.93 o 
   6   4  12        0.23        1.22      1.01 o 
   7   4  12        0.74        0.32      1.20 o 
  -4   5  12       10.24       10.16      1.67 o 
  -3   5  12        2.38        2.48      1.14 o 
  -2   5  12       30.93       31.50      1.71 o 
  -1   5  12       14.57       11.33      0.89 o 
   0   5  12        0.21        0.05      0.79 o 
   1   5  12        4.64        4.78      1.04 o 
   2   5  12       24.47       23.52      1.37 o 
   3   5  12        3.14        2.92      0.96 o 
   4   5  12        5.72        5.73      1.02 o 
   5   5  12        6.95        7.60      1.23 o 
   6   5  12       16.24       20.21      1.66 o 
   7   5  12        1.77        2.28      1.21 o 
  -4   6  12       21.08       27.85      1.91 o 
  -3   6  12        0.33        0.06      1.09 o 
  -2   6  12        6.93        7.21      1.19 o 
  -1   6  12        4.39        4.01      0.78 o 
   0   6  12       12.20        9.93      1.13 o 
   1   6  12        0.80        0.34      0.62 o 
   2   6  12       20.13       18.86      1.36 o 
   3   6  12       29.09       25.07      1.48 o 
   4   6  12        0.58        0.39      0.90 o 
   5   6  12       17.65       17.72      1.55 o 
   6   6  12        0.96        1.10      1.14 o 
   7   6  12        0.69        2.88      1.05 o 
  -4   7  12        0.25        0.13      1.18 o 
  -3   7  12        2.70        3.02      1.05 o 
  -2   7  12       13.95       11.44      1.33 o 
  -1   7  12        1.69        1.16      0.72 o 
   0   7  12       35.74       33.43      1.19 o 
   1   7  12        1.03        0.70      0.66 o 
   2   7  12       18.04       17.14      1.41 o 
   3   7  12       39.83       37.21      1.82 o 
   4   7  12        0.38        1.61      0.84 o 
   5   7  12       16.03       15.77      1.55 o 
   6   7  12        1.20        0.88      1.14 o 
  -3   8  12        0.02        0.30      1.12 o 
  -2   8  12       12.01        9.74      1.35 o 
  -1   8  12        8.73        8.89      0.85 o 
   0   8  12       52.16       47.67      1.45 o 
   1   8  12       50.81       50.60      1.46 o 
   2   8  12      115.49      114.69      2.93 o 
   3   8  12       85.82       83.84      2.52 o 
   4   8  12        0.10        1.40      0.90 o 
   5   8  12        4.43        5.51      1.28 o 
   6   8  12        2.23        0.30      1.19 o 
  -3   9  12        1.98        1.51      1.23 o 
  -2   9  12        0.93        0.46      1.12 o 
  -1   9  12       33.51       32.57      3.82 o 
   0   9  12       39.18       40.81      1.38 o 
   1   9  12      111.11      109.12      2.07 o 
   2   9  12       39.13       38.67      1.88 o 
   3   9  12        4.53        3.70      1.25 o 
   4   9  12        0.02        1.08      0.92 o 
   5   9  12        3.02        3.22      1.14 o 
   6   9  12        3.74        1.48      1.40 o 
  -2  10  12        6.70        8.36      1.28 o 
  -1  10  12       31.16       28.16      1.36 o 
   0  10  12        0.17        1.01      0.72 o 
   1  10  12       31.72       30.07      1.32 o 
   2  10  12        3.07        2.00      1.18 o 
   3  10  12        1.51        0.00      1.16 o 
   4  10  12        1.67        0.84      1.24 o 
   5  10  12       13.85       14.94      1.59 o 
   6  10  12        0.04        1.15      1.17 o 
  -2  11  12       30.43       29.36      2.04 o 
  -1  11  12       16.44       17.91      1.19 o 
   0  11  12        2.90        3.23      0.84 o 
   1  11  12       11.29       11.59      0.96 o 
   2  11  12        0.26        0.23      1.08 o 
   3  11  12       14.90       13.58      1.42 o 
   4  11  12        6.70        4.43      1.37 o 
   5  11  12        2.95        1.80      1.32 o 
  -1  12  12        0.17        1.27      0.78 o 
   0  12  12       14.84       16.23      1.19 o 
   1  12  12        7.10        7.96      1.15 o 
   2  12  12       11.02       10.61      1.51 o 
   3  12  12        5.20        4.22      1.33 o 
   4  12  12       19.29       21.49      1.87 o 
   1  13  12        0.61        0.89      0.89 o 
   2  13  12        1.59        2.40      1.26 o 
   3  13  12        1.87        4.62      1.26 o 
  -1  -3  13        0.19       -0.96      0.96 o 
   0  -3  13       21.89       21.75      1.25 o 
   1  -3  13        0.76       -0.04      0.83 o 
   2  -3  13        1.97       -0.56      1.28 o 
  -2  -2  13        4.98        3.94      1.53 o 
  -1  -2  13       12.08       11.35      2.37 o 
   0  -2  13        9.06        8.07      1.01 o 
   1  -2  13        1.31        2.48      0.79 o 
   2  -2  13       25.76       24.66      1.90 o 
   3  -2  13        0.20        0.31      1.04 o 
  -3  -1  13       20.34       22.65      2.05 o 
  -2  -1  13        0.01       -0.06      1.28 o 
  -1  -1  13       94.87       98.42      2.20 o 
   0  -1  13        4.57        2.91      1.05 o 
   1  -1  13        9.88        8.52      0.95 o 
   2  -1  13        6.50        5.40      1.24 o 
   3  -1  13        0.01        0.70      0.97 o 
   4  -1  13       12.98       15.27      1.74 o 
  -3   0  13       18.80       21.85      2.08 o 
  -2   0  13        5.85        7.24      1.54 o 
  -1   0  13        6.40        8.08      1.79 o 
   0   0  13        6.02        6.29      0.90 o 
   1   0  13        2.88        2.31      1.10 o 
   2   0  13       28.90       31.60      1.82 o 
   3   0  13       12.57       13.82      1.41 o 
   4   0  13        1.19        1.01      1.15 o 
   5   0  13       27.33       33.83      1.98 o 
  -3   1  13        0.05        1.53      1.57 o 
  -2   1  13        0.10       -0.39      1.22 o 
  -1   1  13       64.46       64.60      4.16 o 
   0   1  13       21.76       24.69      2.77 o 
   1   1  13       32.78       37.07      2.05 o 
   2   1  13       31.42       31.79      1.72 o 
   3   1  13       41.68       43.03      2.19 o 
   4   1  13        2.86        2.75      1.17 o 
   5   1  13        0.00       -0.37      1.06 o 
  -3   2  13       77.76       88.20      3.14 o 
  -2   2  13       21.29       22.80      1.78 o 
  -1   2  13        1.82        1.86      1.29 o 
   0   2  13        0.34        0.20      0.73 o 
   1   2  13        0.12       -0.23      0.70 o 
   2   2  13       23.12       20.87      1.52 o 
   3   2  13        0.63       -0.84      1.08 o 
   4   2  13        8.64        9.10      1.39 o 
   5   2  13        0.18       -0.24      0.94 o 
  -3   3  13        8.30        7.35      1.66 o 
  -2   3  13        7.17        8.44      1.43 o 
  -1   3  13        7.50        9.57      0.86 o 
   0   3  13       14.03       14.66      0.98 o 
   1   3  13        0.63        1.63      0.62 o 
   2   3  13       16.51       16.02      1.34 o 
   3   3  13       21.74       22.98      1.52 o 
   4   3  13        9.84       10.88      1.35 o 
   5   3  13        0.16        0.94      0.95 o 
   6   3  13       13.64       13.46      1.63 o 
  -3   4  13        4.23        5.63      1.53 o 
  -2   4  13        0.37        2.26      1.03 o 
  -1   4  13        2.25        2.80      1.12 o 
   0   4  13        0.34        0.30      1.10 o 
   1   4  13        0.65        0.71      1.06 o 
   2   4  13        4.32        4.67      1.06 o 
   3   4  13       10.10       10.00      1.20 o 
   4   4  13        1.29        1.30      1.01 o 
   5   4  13        0.12        0.00      0.96 o 
   6   4  13        0.06        2.13      1.04 o 
  -3   5  13        5.18        9.25      1.45 o 
  -2   5  13        1.13        0.95      1.18 o 
  -1   5  13        4.20        5.80      0.77 o 
   0   5  13       23.85       23.43      1.10 o 
   1   5  13       19.83       19.96      1.02 o 
   2   5  13        1.38       -0.34      0.97 o 
   3   5  13        0.26        0.56      0.90 o 
   4   5  13        1.85        0.81      0.93 o 
   5   5  13        0.29        0.58      0.96 o 
   6   5  13        0.27        0.37      1.15 o 
  -3   6  13        0.98        1.79      1.09 o 
  -2   6  13        3.28        4.82      1.09 o 
  -1   6  13        0.02        0.75      0.66 o 
   0   6  13       10.96       11.19      0.89 o 
   1   6  13        6.48        6.52      0.81 o 
   2   6  13        7.59        7.42      1.08 o 
   3   6  13        7.87        7.18      1.19 o 
   4   6  13        2.11        2.16      0.97 o 
   5   6  13        0.05       -0.17      0.94 o 
   6   6  13        0.71        1.56      1.17 o 
  -3   7  13        0.06       -1.12      1.12 o 
  -2   7  13        0.02       -0.46      1.06 o 
  -1   7  13        0.06        0.22      0.70 o 
   0   7  13        0.79        0.04      0.69 o 
   1   7  13        5.04        5.44      1.41 o 
   2   7  13        3.78        4.73      1.14 o 
   3   7  13        1.40       -0.26      1.05 o 
   4   7  13        0.43        0.28      0.97 o 
   5   7  13        2.06        2.82      1.09 o 
   6   7  13        5.92        6.98      1.35 o 
  -2   8  13        0.00       -0.60      1.15 o 
  -1   8  13        1.30        0.59      0.74 o 
   0   8  13        0.06        0.46      0.69 o 
   1   8  13       19.25       18.72      2.04 o 
   2   8  13       55.14       57.05      2.20 o 
   3   8  13        0.03        1.03      1.00 o 
   4   8  13        0.05        1.24      0.96 o 
   5   8  13        5.68        8.51      1.31 o 
   6   8  13        8.05       10.82      1.46 o 
  -2   9  13        0.01        1.18      1.17 o 
  -1   9  13        0.18        0.25      1.09 o 
   0   9  13       19.67       19.82      1.81 o 
   1   9  13       12.72       14.04      1.04 o 
   2   9  13       14.31       13.84      1.39 o 
   3   9  13       20.23       20.09      1.53 o 
   4   9  13        0.19       -1.10      1.10 o 
   5   9  13       12.33       11.26      1.50 o 
  -1  10  13        1.61        2.32      0.83 o 
   0  10  13        7.84        7.70      0.96 o 
   1  10  13        4.25        5.58      2.10 o 
   2  10  13        1.03        0.68      1.21 o 
   3  10  13       32.26       32.54      2.05 o 
   4  10  13       15.41       19.55      1.72 o 
   5  10  13        0.05       -1.28      1.28 o 
   0  11  13       21.65       21.78      1.31 o 
   1  11  13        5.14        5.47      0.97 o 
   2  11  13        0.27       -0.18      1.15 o 
   3  11  13       23.14       20.55      1.85 o 
   4  11  13        0.06       -0.19      1.13 o 
   1  12  13       23.88       24.93      2.20 o 
   2  12  13        7.31        6.05      1.41 o 
   3  12  13        4.18        5.06      1.40 o 
   1  -2  14        0.95        0.04      1.16 o 
  -1  -1  14        0.14        0.10      0.90 o 
   0  -1  14        9.17       10.23      1.48 o 
   1  -1  14       10.06        6.78      1.05 o 
   2  -1  14       14.39       12.96      1.58 o 
   3  -1  14        0.61        1.36      1.17 o 
  -2   0  14        0.95        1.10      1.38 o 
  -1   0  14       20.41       18.97      1.26 o 
   0   0  14        2.56        1.92      1.23 o 
   1   0  14        1.84        1.62      0.83 o 
   2   0  14        1.44       -0.72      1.17 o 
   3   0  14        2.13        0.75      1.29 o 
  -2   1  14        0.01       -0.32      1.30 o 
  -1   1  14       49.58       48.02      1.71 o 
   0   1  14       85.85       82.06      1.99 o 
   1   1  14        7.28       10.62      0.87 o 
   2   1  14       15.74       19.16      1.68 o 
   3   1  14       16.11       19.10      1.53 o 
   4   1  14        4.45        5.24      1.40 o 
  -2   2  14       49.47       57.89      2.59 o 
  -1   2  14        6.31        5.17      1.44 o 
   0   2  14        0.92        1.00      0.80 o 
   1   2  14       19.90       19.16      1.27 o 
   2   2  14        7.80        8.28      1.22 o 
   3   2  14        8.38       10.08      1.37 o 
   4   2  14       24.80       30.23      1.97 o 
  -2   3  14        2.31        4.64      1.39 o 
  -1   3  14        0.47       -0.84      0.84 o 
   0   3  14        7.76        7.41      0.93 o 
   1   3  14        0.13        1.63      1.40 o 
   2   3  14       17.06       18.20      1.57 o 
   3   3  14       64.14       67.41      2.58 o 
   4   3  14       10.14       10.05      1.44 o 
   5   3  14        9.55        9.40      1.49 o 
  -2   4  14        2.48        3.66      1.29 o 
  -1   4  14        7.19        7.22      0.92 o 
   0   4  14        6.07        4.23      0.91 o 
   1   4  14        1.21        2.60      1.44 o 
   2   4  14        1.44        1.64      1.00 o 
   3   4  14       11.99       13.97      1.40 o 
   4   4  14        0.02        0.12      1.18 o 
   5   4  14        1.09        0.88      1.19 o 
  -2   5  14        0.20        2.08      1.16 o 
  -1   5  14        3.03        4.79      1.28 o 
   0   5  14       26.78       26.84      1.31 o 
   1   5  14       29.14       30.29      2.02 o 
   2   5  14        0.01       -1.05      1.05 o 
   3   5  14        4.35        3.73      1.20 o 
   4   5  14        0.17        1.06      0.88 o 
   5   5  14        1.26        3.84      1.10 o 
  -2   6  14        0.41       -0.31      1.16 o 
  -1   6  14        7.10        8.50      1.17 o 
   0   6  14        3.09        3.26      0.81 o 
   1   6  14        3.89        4.50      1.41 o 
   2   6  14        0.38        1.05      1.05 o 
   3   6  14        0.26        1.14      1.00 o 
   4   6  14        0.06       -1.00      1.00 o 
   5   6  14       11.52       13.81      1.48 o 
  -2   7  14        0.15       -1.16      1.16 o 
  -1   7  14        2.87        2.51      0.79 o 
   0   7  14        0.25        1.24      0.73 o 
   1   7  14        1.87        1.24      0.88 o 
   2   7  14        0.87       -0.67      1.10 o 
   3   7  14        0.34       -0.11      1.13 o 
   4   7  14        2.18        4.01      1.10 o 
   5   7  14        2.44        2.42      1.12 o 
  -1   8  14        0.29       -0.39      0.83 o 
   0   8  14       26.63       26.99      1.28 o 
   1   8  14        2.02        1.74      0.80 o 
   2   8  14        0.82        0.86      1.14 o 
   3   8  14       11.83       11.77      1.36 o 
   4   8  14        5.39        5.36      1.24 o 
   5   8  14        0.18        1.29      1.13 o 
  -1   9  14        9.30        9.91      1.36 o 
   0   9  14        5.22        7.64      1.11 o 
   1   9  14        0.17       -0.12      0.77 o 
   2   9  14        9.07        5.31      1.36 o 
   3   9  14        7.31        8.33      1.42 o 
   4   9  14        2.11        3.00      1.09 o 
   0  10  14        0.16        0.24      1.34 o 
   1  10  14        3.79        3.47      1.42 o 
   2  10  14       17.42       15.97      1.68 o 
   3  10  14        7.91        6.00      1.51 o 
   4  10  14        0.44        0.97      1.13 o 
   2  11  14        0.94        1.86      1.17 o 
   0   1  15        0.48        1.54      0.90 o 
   1   1  15        1.86       -0.18      0.92 o 
   2   1  15        9.43        8.21      1.57 o 
   0   2  15        4.34        4.99      0.92 o 
   1   2  15        0.23        1.35      0.99 o 
   2   2  15        6.79        7.63      1.31 o 
   3   2  15        2.47        3.62      1.17 o 
  -1   3  15        0.00        1.25      0.84 o 
   0   3  15        9.11       10.87      1.03 o 
   1   3  15       17.80       18.19      1.20 o 
   2   3  15        1.90        3.50      1.11 o 
   3   3  15        5.21        4.44      1.35 o 
  -1   4  15        2.43        0.65      0.94 o 
   0   4  15       24.07       25.85      1.36 o 
   1   4  15        1.11        2.03      0.80 o 
   2   4  15        1.31        0.30      1.13 o 
   3   4  15        2.90        3.76      1.36 o 
  -1   5  15        4.09        2.62      0.91 o 
   0   5  15        0.01        0.75      1.26 o 
   1   5  15        0.84       -0.03      0.79 o 
   2   5  15        1.10       -0.84      1.17 o 
   3   5  15       17.18       20.26      1.76 o 
   4   5  15       39.07       40.46      2.54 o 
  -1   6  15        4.74        4.63      0.98 o 
   0   6  15        3.16        4.42      1.45 o 
   1   6  15        3.45        3.83      0.90 o 
   2   6  15        0.09        1.40      0.96 o 
   3   6  15       12.23       16.86      1.64 o 
   4   6  15        9.70        9.56      1.62 o 
   0   7  15        0.18        2.02      0.75 o 
   1   7  15        1.18        2.35      0.81 o 
   2   7  15        2.26        2.82      1.11 o 
   3   7  15       39.76       37.95      2.33 o 
   0   8  15        0.06       -0.06      1.33 o 
   1   8  15       15.63       14.57      1.16 o 
   2   8  15        0.48        1.00      1.13 o 
   3   8  15       29.63       32.24      2.20 o 
   2   9  15       13.04       13.47      1.71 o 
                                                 
